# Supplementary material for: A Semi-Automatic Tool for the Standardized Analysis of Fluorescent Intensity Changes in Polarized Cells
Source: Int J Mol Sci. 2025 Oct 14;26(20):9987. doi: 10.3390/ijms26209987 (PMC12563114; doi:10.3390/ijms26209987)
Supplement: Supplementary file 1 [file ijms-26-09987-s001.zip]

Archive with 15 entries (14 files):
- Example_experiment_17d11001/
- Example_experiment_17d11001/17d11001_0001.csv
- Example_experiment_17d11001/17d11001_001.csv
- Example_experiment_17d11001/17d11001_01.csv
- Example_experiment_17d11001/17d11001_05.csv
- Example_experiment_17d11001/17d11001_1.csv
- Example_experiment_17d11001/17d11001_p0001.tif
- Example_experiment_17d11001/17d11001_p001.tif
- Example_experiment_17d11001/17d11001_p01.tif
- Example_experiment_17d11001/17d11001_p05.tif
- Example_experiment_17d11001/17d11001_p1.tif
- Supplementary_detailed_methods.pdf
- Supplementary_FigureS1.pdf
- Supplementary_FigureS2.pdf
- Supplementary_TableS1.pdf
