# Supplementary material for: A Semi-Automatic Tool for the Standardized Analysis of Fluorescent Intensity Changes in Polarized Cells
Source: Int J Mol Sci. 2025 Oct 14;26(20):9987. doi: 10.3390/ijms26209987 (PMC12563114; doi:10.3390/ijms26209987)
Supplement: Supplementary file 1 [file ijms-26-09987-s001.zip › Example_experiment_17d11001/17d11001_0001.csv]

picture	time	process	soma_1	soma_2	soma_3	soma_4	soma_5	soma_6	soma_7	soma_8	soma_9	soma_10	soma_11	soma_12	soma_13	soma_14	soma_15	soma_16	soma_17	background	recalculation	bottleneck
1	0.007	186.990025330327	176.821507538176	206.56491510922	253.538163368286	304.15194789065	349.547708451282	380.738781028553	384.957350283225	365.874132502018	342.480950823018	320.525365303951	299.919394479097	275.53192875031	246.39913974414	222.258534839807	201.142696059291	179.206943248309	161.440050690148	127.309533631978	no	20
2	10.004	188.451244872313	178.584816066808	210.25180783686	256.471372103569	307.702538033688	355.877837985987	384.796939997531	387.393407724323	369.959602059814	344.656685517098	322.498136438071	302.355996784718	277.906821167096	247.760642907063	222.204820149507	200.69229537922	177.034591183442	161.549759518176	126.343418559093	no	20
3	20.005	187.151514215071	178.621712276354	212.13485558631	259.461033909788	313.635284473099	359.473783637988	388.657967334076	390.076627709607	372.813736725688	346.414599941399	325.080342847173	304.325245613483	277.838056787938	247.819479867619	223.411729465382	199.472772985321	175.506054568373	159.908450045318	126.548652181651	no	20
4	30.006	184.51782686966	180.499399663979	213.721732727718	262.104051969265	315.850003860945	362.537495290323	392.708000274402	393.71261863175	376.169122083113	347.941961294273	324.118900230692	303.8495260068	278.377977057736	248.807682485982	222.495145009795	199.265261105692	175.661022607327	159.42131436489	126.235644000399	no	20
5	40.007	183.298394370716	182.347145235193	216.53828821239	264.846450919706	319.637045083962	369.349787212899	394.643558019342	396.310830104335	376.254361230916	350.861763398145	329.249993688678	306.387622386701	280.648346750657	249.584181971132	222.459183388031	199.260268265937	175.861104606042	159.736485626978	126.022751044033	no	20
6	50.009	181.24145039719	184.690016371565	217.664390982702	270.001567594465	323.458695101185	371.150967808655	398.897087841778	401.930143783675	380.417090021307	352.00133146711	330.500661702182	307.94172636201	280.738078334709	247.14030009372	222.982198908083	198.207187263009	173.873269402207	158.614913098425	126.514762230018	no	20
7	60.01	180.311751481229	184.956281992705	221.881596775143	273.385224138628	327.974895406711	375.878483307037	403.981149870634	406.755278899299	380.515264514153	352.827083963364	331.117696871265	310.763898486648	281.823036972827	249.522605568099	221.279271058559	197.534080237831	174.012744105994	159.052110171698	126.502759291142	no	20
8	70.011	178.91397282102	186.204536436493	225.041252922491	277.324175060503	331.678170804015	380.402090616721	407.754321843126	406.758057086863	383.9114505863	355.535768419844	333.773196632257	311.914008274567	283.195884838862	249.400599564999	222.774819368497	197.51919932282	172.269287973392	158.432883484898	125.796326569148	no	20
9	80.012	178.296345321728	187.382887375075	227.579080009546	282.171758691135	337.462472453248	385.128871361367	412.220548852204	409.851427682819	384.971193290638	356.691984969388	335.333302741655	312.959182955056	284.339105123833	250.712811558561	221.958702254557	197.201663294109	172.254588791904	157.850315851321	127.172755519494	no	20
10	90.013	176.246874794855	189.062876442734	229.680604262886	284.902552645018	341.584335423934	387.13053005683	415.804246071153	412.002288043338	387.984425392056	356.971380465825	337.532577474261	313.990978183243	284.489455030371	250.64997516388	222.355759524525	197.026779075619	172.264950382237	157.377340411158	125.583146217928	no	20
11	100.015	175.755420817686	191.96455528579	230.85953627156	289.633867959277	345.244062433145	391.316668081124	417.009429304681	413.991736245207	388.529499540858	360.850473783857	336.852010840407	314.432771470756	284.413310970538	251.057504546721	220.728496570731	196.061938858537	171.354076138089	156.142087199134	126.525192402486	no	20
12	110.016	173.945298897152	192.092611940945	235.56842428256	293.230053221753	350.370915392557	395.483179814657	419.903210501366	415.54347726049	390.026129888836	360.957153957445	341.067919961875	317.47932090304	286.799004684811	249.340520653086	222.492980486122	195.55203128418	170.835740077381	156.746646809338	126.661115812953	no	20
13	120.017	171.435601773123	195.019809029504	238.299623772	297.443154962178	352.302399184967	399.961733654706	422.365121884379	418.293875074883	391.452495579268	363.781766740999	341.494185006174	315.947301205642	285.564802476957	251.207709600379	220.068296587166	194.768754984879	170.929722056957	154.989554150531	126.751343819778	no	20
14	130.018	169.925286729795	196.139756760578	238.885426361956	299.584615445535	356.775384253598	401.372327842956	426.865540474564	417.870890172207	391.878586189069	363.920746536406	342.300034771835	317.429829171053	286.486287980233	251.141956093041	220.573143750877	192.984162532456	170.706242019902	154.378496368469	127.283460368003	no	20
15	140.02	167.096786180287	197.955864291531	242.361546719509	304.815065665699	362.311394173088	408.536314491603	430.804146777597	423.793092833707	394.924886171993	367.089328429303	346.902452567037	319.106325325753	287.939824995585	250.245818092165	221.299291211789	194.047319681473	169.924570964864	155.470939383573	126.656773706183	no	20
16	150.021	166.085881178542	200.368849759966	248.064604213005	311.595017443447	366.258554483782	413.276237220629	437.215437523143	427.794256109619	398.092425863438	369.258436165804	346.777412685207	322.897643754742	287.116557585953	251.301987201549	219.975548241914	194.252368855272	168.996019451718	153.845748077254	127.075719603886	no	20
17	160.022	163.841221751038	203.966928719829	252.496261417328	315.78580560134	373.733826553655	418.605700132159	440.314709014313	428.694359096627	399.228022168265	367.507517015096	346.958644304013	321.624545006601	289.78997135782	250.970525895407	220.234813523174	192.157951837835	168.415190623805	153.354121792972	126.136106613391	no	20
18	170.023	162.266109870896	203.857209803581	252.444420485596	314.2428994565	372.040371742547	418.049264488482	435.903258878362	428.123170349541	394.349860090243	365.233775084337	345.916734099997	321.083193898989	288.129795999123	249.693727809649	218.538907647025	189.974144300106	166.648740802569	153.589349029371	125.951158293939	no	20
19	180.025	162.648311752685	206.823091803629	256.434081317812	322.396857690165	378.626257421404	425.917592281359	444.726975750527	432.576892831712	400.647277433246	371.193016170363	349.273166228802	323.257534643116	291.720392268921	251.87930152927	220.199445474015	191.385482169885	167.775096774907	153.06237305656	127.081640539175	no	20
20	190.027	162.255795821024	208.898592085882	261.124190896929	326.24093526797	381.685227010489	428.135293049218	445.466400939425	435.276717346994	400.459786593592	370.453133673747	352.088205871172	327.026042113672	290.71761998862	251.445072760626	221.213620480598	190.740315361235	166.456843242461	151.496570517596	127.179705002179	no	20
21	200.028	158.805348102311	210.762160200769	265.387767526205	329.735649241027	383.736723866009	430.913314026915	448.212226439939	435.509653879759	400.816694491023	370.507930230815	350.837155353045	325.27893991523	289.695883082047	251.498995590579	220.516158358767	190.616466804354	166.747388896461	152.488000524624	126.367799664216	no	20
22	210.029	157.906845643277	211.940002524097	266.990521470882	331.154284319312	388.487014266134	435.717407762574	450.459840043618	437.630908632042	401.14538123575	368.511142638476	353.471918693385	326.306172441333	288.283267705379	251.096553536651	218.868310391634	188.087788558565	165.156626575895	152.257589979079	126.508970284485	no	20
23	220.03	157.900786658516	214.62696626795	268.487306922146	335.704842787182	392.891662192656	439.256305397175	453.065482653373	439.044271221796	400.764659453667	371.989707915077	353.679021318819	327.724136719964	291.611222100552	251.800905023379	216.712551658507	186.79818101161	165.08817904267	150.480279893185	125.640001227697	no	20
24	230.032	157.630359708531	217.100158165702	272.952619272732	338.580016723834	396.401554332446	441.842057001517	455.583775428992	439.591749276858	399.876501502201	370.737752817123	351.682775216356	326.074255052972	290.928427385811	249.116625661442	215.849423307245	185.865880824751	164.307767838347	150.912997355076	126.518967743115	no	20
25	235.889	156.562871167652	218.652425980303	275.976004784309	342.095090755629	396.990935699602	442.29772962268	456.008992998109	436.474372174054	402.727646474673	369.741409922878	353.810832844958	326.739792507016	290.140923850597	248.643173569688	217.84774176977	185.39284832172	163.509789351929	150.123697208724	127.389600590503	no	20
26	236.888	156.575716817169	218.30028824544	274.15846599522	338.666861843282	395.994657380068	442.018395342237	453.172422138437	437.071576755637	400.09717699597	369.124983118775	352.844866599064	325.914293225228	288.817895795111	248.251515439479	217.510358153216	185.678305163424	163.430935364736	151.198010500252	126.769565599971	no	20
27	237.89	156.979182834637	217.999890250082	275.700984955371	339.961273417495	396.960206380544	442.049942555434	454.417889095798	435.984213573491	398.880496255391	370.235169402055	352.682825573254	325.231861548283	288.499364792728	248.7936379386	215.632942670276	184.452646469393	161.901829209214	149.459432363671	126.442279531737	no	20
28	238.891	156.51880672505	218.801129265384	274.831606325667	340.505041716289	395.388739349079	441.718751143691	454.709387657268	435.114645485632	397.068545983997	368.687614656752	350.666870951115	324.307841696078	287.044420417613	248.417243484963	215.852056063855	184.626345219234	162.632252865507	149.772145272537	126.700097040772	no	20
29	239.892	155.989665514316	217.457804908448	274.353177825643	339.441172864709	395.601167387248	440.008738172563	453.141759663784	434.10834281879	396.858126444008	367.803712533268	349.591320946634	324.009404658376	286.591027992885	248.051785292587	215.346992825391	183.80677363889	162.701987154191	149.810891751773	125.415276473172	no	20
30	240.893	176.775791756742	170.68134588459	198.514149914639	240.972440337664	295.149809857293	349.269366957937	396.202941638812	433.116472716927	449.175321619098	439.512175260461	414.332089842261	385.740516340611	366.393413107072	344.50332521898	316.779185974326	281.670897296415	249.725938080667	221.154037523406	126.96424540874	yes	20
31	241.894	176.341939537495	171.041171214928	199.268413848817	242.017372571684	295.728842995676	349.6888752817	398.17277243248	432.93162214979	448.760902108974	436.989190465099	411.886604922143	387.170034468192	365.857456244152	343.257733899634	315.931265283877	280.356727313143	248.764626283485	220.506793664052	126.113645210147	no	20
32	242.895	175.995393201609	169.89030787672	199.133377770499	240.248075600454	296.160930639607	349.181044290648	396.320650744341	430.874323401699	451.479266484967	438.381760288925	411.632186933224	386.423256939868	365.990410009739	344.756178918044	316.117591923031	280.47609991034	248.815014302766	221.041047515706	126.241474531059	no	20
33	243.896	174.460898393408	170.857730970503	199.227582448717	242.610059913508	295.836116864444	349.345779061479	397.468244634399	434.692542499728	450.981602469182	437.743631792953	414.013893233308	387.424161695177	365.554330507168	344.415433024182	314.604551471233	279.366346789005	248.464578831533	221.886034502648	125.581804993163	no	20
34	244.897	175.112821174361	170.773727156258	198.572532979574	241.073074603185	296.393201535827	349.793126080866	398.972924515712	432.448047315272	449.682998831545	436.714019017366	412.805671355741	386.665206447799	366.26675554236	342.9335029307	315.808679091117	281.394333796146	248.08141774566	221.495661417184	126.302509646763	no	20
35	245.898	175.745887750835	170.684328016315	198.496658104991	241.42243437469	294.768577408162	348.590943708111	398.588350946218	434.212981560044	449.756932370938	436.937563895176	414.180492789073	386.419541483835	367.093630038864	344.949065734722	316.355672813361	280.953145108042	248.652753677237	221.073076279261	126.09455011474	no	20
36	246.899	175.586414930968	170.305480961697	198.897350902472	241.574059528191	296.547930172197	350.814115192338	397.084235728038	434.092937382252	450.069590135675	437.45341737255	413.45575300031	384.986606912526	366.058203073881	344.350647650158	315.828801897372	280.831007766896	247.851301640469	219.625371318024	126.329370323868	no	20
37	247.9	175.505385318688	171.202952862368	198.394311996768	241.024267527024	294.432364408097	349.639871867803	398.633756836518	433.307963429896	450.981442647592	437.743970586309	412.061141741086	385.842187014767	367.405948449249	342.684151841041	315.863213409723	280.56211420548	248.997021889189	221.310155644547	126.658103603487	no	20
38	248.901	175.226169620599	170.95640980601	200.231212185481	241.737021444706	296.026705158776	350.12818977629	397.775341492988	434.634448075354	452.025377113874	436.336753939359	411.905229747886	385.174793305198	366.192428723497	342.437874629574	316.092078627929	279.96146665218	248.422760937076	220.076797183012	125.640696574285	no	20
39	249.902	174.366146951606	171.422746919418	199.72176356619	242.465949603571	294.806387645336	349.239315700619	394.877319208248	433.347403866051	453.865514721668	437.580193063764	414.449894958337	386.56746489132	366.335534415709	342.840362608146	314.919777072339	279.639911642495	247.515016953479	219.918547797572	125.289962058255	no	20
40	250.903	175.628979598363	170.920288908143	199.64820292515	242.86935250068	297.920490048844	351.000860686342	398.063858938054	434.618477751626	451.848412588006	435.847336005491	411.9463251707	385.679148718374	367.306770920037	343.05729315215	316.356585113511	280.51260887047	248.331231215306	220.141443402596	126.579465157818	no	20
41	251.904	174.322885974236	170.71696500079	199.917415295307	242.144378048287	297.070162465133	350.816366520558	398.259394064796	433.384889823716	450.29389627131	436.416718557441	412.808938115137	386.183038341544	367.641313830552	342.955492728784	314.995513572071	280.475338502124	248.45398113864	220.56165953688	126.061834083072	no	20
42	252.905	175.182391668387	171.450637973532	200.083277985812	243.087708351301	297.747191821574	350.753169205308	398.830799672359	434.155752835007	452.14719113129	437.058011414841	413.52940780519	386.315467453902	366.484769323411	343.862719497769	315.371248171378	281.195591623286	248.064850253107	218.918221225837	126.477359511939	no	20
43	253.906	175.287815835951	171.28658185747	200.011767999305	242.590235206164	298.488572804983	351.437885170722	399.628219983299	435.42049601315	453.015760518208	437.11085980947	413.495174683057	388.254546698057	368.30395449449	344.778414361949	315.928404639135	279.985498862108	248.689105968582	220.732467637075	127.353850699911	no	20
44	254.907	175.441189615422	172.107138231388	201.140165757397	242.829231020699	297.943669885612	350.971606127121	400.855179857472	434.284130537211	452.722952782615	436.899328498188	414.652625081989	387.289376637719	367.742979214509	343.553255166178	315.664804282025	279.739066825696	249.270079547915	221.392148310695	126.521767827383	no	20
45	255.908	174.907408626052	173.148384908931	200.483469106929	243.859363265246	297.78887781079	351.89400208642	401.006962629313	436.219449234777	452.871079527092	437.738537403809	412.70615162147	385.718234845688	367.183518149872	344.183469557078	317.110068674719	281.406406681447	249.739113957388	221.428392451203	126.62322123234	no	20
46	256.909	175.508866492343	171.891394840141	200.833935236639	243.283440227298	296.614237983783	351.612650973248	400.14995332073	436.138216032065	452.293867085487	437.712594139766	413.799132204865	386.19315769527	367.638200334309	344.742972008329	316.255487554707	280.536595555004	247.635245562155	219.852670981137	126.501742241638	no	20
47	257.91	175.386706372207	172.80335718576	201.096198279178	245.496804714176	300.207135385001	353.898731094973	401.658015557547	437.171847164694	453.301977851679	439.512448205245	412.224119117054	388.209821283316	368.483808130438	345.995592229964	316.465114160745	280.088385721436	247.519157498502	220.212247796697	126.824033114843	no	20
48	258.911	174.70101252476	171.789687778631	200.518407230373	243.614908924873	300.031254287012	354.003879446518	400.59667556749	435.899325631586	452.440532625474	438.843288668297	414.182365235299	386.95151305779	368.336620785923	344.694721611324	316.398058160584	280.116074209675	248.347597596361	218.908458758271	126.266769292216	no	20
49	259.912	175.906514405265	171.558001131115	199.953389863108	245.279878437976	299.781125023504	351.465559579459	400.987176617178	435.661562006894	452.873003637463	439.32304315869	413.306296795875	387.684080188646	368.839286456368	346.052536384847	315.455700263829	279.682674565299	246.502328699598	220.323329951811	126.861677119891	no	20
50	260.913	174.32551067384	172.842936931008	199.63562810875	244.364968447248	300.195449211339	352.092446280688	400.399902170721	435.713969105541	453.74279293143	438.064887499231	414.120851311689	386.732212827111	368.068798854464	346.501339693231	317.444482304998	281.092726193601	247.05992126481	218.933878763436	126.406600769825	no	20
51	261.914	175.031997740302	172.267891388915	201.251347284639	244.41471285321	300.241305838957	353.639008389544	402.626306358761	438.415831786661	453.792945354917	438.672451077898	412.545648086547	387.162905798849	367.912620704621	345.828608843229	317.338176957439	279.95916273101	248.130933944351	217.893138977753	127.309495241331	no	20
52	262.915	174.744559019704	171.770493678578	200.968396896729	245.435982334625	299.316476990003	353.583485831802	400.864770390165	435.192353097955	454.808954059066	438.785350454031	412.487906854689	386.7236607513	367.253339751982	344.936479834302	315.823218759579	281.952241594796	247.848563643584	219.489767774778	126.589785011668	no	20
53	263.916	174.608605335708	173.05225559487	200.927551016247	245.629414798146	299.785268357194	353.850621796518	400.655861268187	437.324354305048	453.999641577955	437.388464338119	413.311276988252	386.976022610423	368.267892121463	346.12654730923	317.107653084784	280.460111816736	247.315188577596	219.321528128904	125.894736101102	no	20
54	264.916	174.725582352989	171.988582245137	200.751513786462	244.417129141485	299.511362098802	353.771716491767	402.016217400275	435.140482679359	452.639978950207	437.714362397727	412.000860299503	385.599767471037	366.766371976065	343.311330035544	316.354297268491	279.470148268765	246.706521222834	217.030632718556	126.745465695426	no	20
55	265.916	174.776972764429	171.909971587387	201.021589409488	245.874090417826	300.968827146893	352.658593593846	401.789090685717	434.879558523132	452.362984554717	436.3103090545	413.029814991724	385.449811164326	367.110247196558	345.505960066982	317.729795089135	280.146511918399	247.579791322136	219.681551662757	125.850840449732	no	20
56	266.916	173.03804763029	171.615759813075	201.270531181094	245.093264529992	299.613077184732	353.769868651378	401.637028572275	437.664538970969	453.625550350425	438.249110228328	412.377874961392	386.268701406966	367.092122974	344.154518751213	316.658456326749	279.368947028738	246.429870762092	218.541958379076	126.291458982941	no	20
57	267.916	172.872962075111	172.546739652753	200.795973982438	246.209584449275	301.546681718077	355.013233307212	401.918890897382	436.551397961457	452.551797230835	437.063208431999	410.408979642832	385.030173278611	367.162392455458	344.512314720223	316.622611952355	278.919115811067	247.774678469636	218.526435605591	126.1506279532	no	20
58	268.916	172.746861429469	171.877780660539	201.335011299628	244.315332199886	301.598495342249	353.538244637222	401.010276301468	435.824420608544	451.665992263579	436.947850099908	412.615513105716	386.006419077122	365.18872530685	343.201961375737	314.269070060655	278.358271474574	247.015526454233	217.401934636416	125.551632141844	no	20
59	269.916	172.411687330684	172.373430494944	203.119939866503	246.418213134712	300.687950376958	355.711757430986	401.668754111438	437.325485583448	452.939494124551	435.695341055264	411.044252622676	386.62779581742	366.443817309498	343.204570926887	315.690705979601	277.6273609734	246.351400541697	217.235842544729	125.444833563707	no	20
60	270.916	172.986360753612	172.02678269232	201.261389990346	245.882631835823	299.993427718157	354.597785523716	402.51540881398	435.70583487388	451.859949009959	438.145271847893	411.690148113779	385.656873387983	368.527345053583	343.722296350761	315.83812428898	281.079986810899	247.877339804563	218.126754266353	126.216239399543	no	20
61	271.916	172.280013090049	171.579959313896	201.965447883632	246.274993022922	301.671917792105	355.031751288468	402.112589865054	437.508214036289	453.08392331425	437.235336559287	412.225837873026	384.615776431621	364.893705397146	343.096681818366	314.546766041277	279.615331073775	245.060694482822	217.666364279128	126.330109458699	no	20
62	272.916	172.286122620638	172.557511121473	203.651986541961	246.54644508813	303.284421611013	354.309627918186	401.965266253083	437.596540215183	453.604250623218	437.98784832051	413.453083496469	385.53554585859	367.601222465728	344.460929227885	316.186850096081	279.926410249775	246.293904870946	217.808509945296	125.834744979777	no	20
63	273.917	172.884566655798	172.979864833868	201.810487580853	246.4221463561	302.044803387369	354.162017870041	403.639639042595	438.138355103554	453.684805111995	438.669493597135	411.739471884283	386.583050017048	367.645100075304	344.902701610198	317.640476076846	278.465146640226	245.733915154177	218.009677570456	126.255900180965	no	20
64	274.918	173.461401473989	173.451760221219	203.725816772382	247.339894648614	303.573719975548	356.120238656035	402.83078925368	437.146564034029	453.116041493889	437.724623285055	414.108215278283	385.146324954408	366.592211622387	344.027102170154	315.884238274661	277.696430495618	245.169832952303	217.000474583393	125.890270839246	no	20
65	275.919	173.203948135571	173.66901388159	202.865112130226	248.474746482286	302.231611165594	357.441824429919	404.149648081269	439.345449267779	454.329873123341	438.665639865929	412.600086023476	388.946046557439	368.850566897183	346.37729458278	315.358636600359	280.128355914655	246.724269846221	217.987333200102	126.310983499678	no	20
66	276.92	172.488379780245	173.337552720036	202.431958005513	247.363759307155	302.467163414345	357.724538526229	403.143916026537	439.949818842991	454.871032585524	442.348214163534	416.384686724784	390.237836435258	369.905170473897	349.209629322169	319.439704474277	282.208139218318	246.677649357732	218.416714397528	126.224547449882	no	20
67	277.921	172.227814735703	173.631085998003	204.513310443753	248.972372840409	305.397243623532	358.841546906176	407.364756513817	442.467408108265	460.972666324922	443.317638239322	421.766805359073	397.313818767953	376.259290929866	352.043393708963	322.185842811148	283.984683863174	249.899489758697	219.668586147412	126.110999322929	no	20
68	278.922	174.001585144275	173.917954527325	203.71951454491	249.291853931088	306.309294740284	360.804853901366	410.826184366158	446.391315125081	466.617128996044	451.735265761757	425.878891917608	401.435409197118	382.964411673978	357.343236252666	326.249781988078	288.09357192516	252.294117989162	222.592926495028	126.511829489609	no	20
69	279.923	173.109705388579	175.200501002685	205.267056325459	250.296609608743	308.56626099734	365.21486090446	414.740646931092	449.982148217601	468.783271556595	455.683096821769	433.007351278345	404.336612849568	387.302500125271	362.248747036577	329.656813947197	290.562664276061	255.405583482164	223.601795907258	126.103540532324	no	20
70	280.924	175.900701742985	173.535334932725	204.852955602548	252.208916930374	309.883106389477	366.457570835688	415.658177295986	453.792238555347	474.55786227631	459.366164997686	434.335457158329	407.768378617779	388.272253314606	364.255901589775	332.518618294826	292.55639679275	256.600953556884	224.068383047554	126.369027324653	no	20
71	281.925	176.574438430693	175.719743831594	206.89946913575	254.382391205604	313.148243160605	366.902344448161	418.621993509703	457.187695974189	473.450339416257	458.808061468227	432.231468143425	406.403763312112	386.885469969183	362.692918859942	331.501814996	291.610119389298	255.580179192591	224.668423530431	127.112774166179	no	20
72	282.926	188.739056505047	175.673390778462	206.677722376449	255.313948758914	312.969507596035	368.586578578733	418.921112753111	456.446928824468	474.734561628537	458.764461255444	432.638125037273	406.092205691599	389.184774444134	362.755985333871	331.900638460701	290.051972487888	255.928514584344	224.480491755405	126.59146688985	no	20
73	283.927	196.383757380361	176.833607303005	208.032255335792	256.167314138756	314.842433167765	367.98584172221	420.751984656027	457.970775284858	475.274241199054	458.502885395598	431.330139261205	404.943340717152	387.310117382144	362.540063500476	332.190991255347	289.901823125565	254.481344118947	223.831958396038	126.175531773811	no	20
74	284.928	196.915044903356	176.880712941289	209.756119972561	257.477388279978	317.012448125814	371.764039734549	421.525793983028	460.062623002611	476.279968481609	458.525010390458	428.725213670996	405.435312658907	385.770099184315	361.54154352919	329.483448989886	288.800530728633	254.027745965385	221.950988172446	126.387533332487	no	20
75	285.929	195.221459088356	177.043383467674	210.818269507691	257.964304033694	317.98163267551	373.004096047371	424.529444556791	459.540626707236	476.149236114364	457.669295902257	429.802438078233	404.995748647471	385.916322840145	359.74609255934	328.972297730175	287.713596604406	253.361546084947	223.374513944629	125.807397715664	no	20
76	286.93	195.76576127551	179.046311413511	211.284752163141	259.183096093108	319.037458960791	374.448542719832	426.375489702735	461.398954006404	476.856293508264	458.992463466622	432.883391288772	403.075613601456	385.914912797564	360.75672567831	327.936212914709	287.783359515875	253.626907035565	222.511653407871	126.857514593734	no	20
77	287.931	194.708612958701	179.617900273001	213.504362917819	263.987185797833	324.28924976163	379.73389484154	429.394858025561	465.428944933783	478.769560329374	461.108865373472	431.834301025177	404.082962717073	385.679435700966	359.82804889377	329.59950204027	289.041932842784	252.942248460389	222.141511045038	126.579525457728	no	20
78	288.932	193.761831944384	180.207368861087	216.95421174251	269.193269570349	330.685899185805	388.351118982089	437.956197583009	473.119659715869	485.026822554673	465.077244783913	435.401908322417	408.306061177461	386.290792955498	360.209430635584	328.618976706012	288.352747701001	252.88909552626	220.666600068959	126.138300998918	no	20
79	289.933	194.407370063252	183.548161550309	220.19381047805	276.690684121845	341.883334311809	400.693571408834	453.659953816203	489.243894635198	499.288822155088	476.295541793547	445.084790514621	414.728987462013	396.096135126498	366.319875624371	334.229553052994	293.089445026627	257.170691544387	224.785798676437	125.673239361046	no	20
80	290.934	195.520054044884	191.971886957852	237.810474962292	304.077310385236	379.979804084341	445.141872658547	498.267527104203	526.344578116084	532.910305795591	501.698442126141	466.114054039085	432.391225911283	410.035731184422	380.45449588455	346.661454222272	302.257600936089	264.175760014036	230.039456303572	126.422936749561	no	20
81	291.935	197.524774339216	203.273653601126	259.56861723312	342.439444369977	435.219165107594	513.23233727895	579.734662688579	610.031780477604	611.944630909496	568.499049219795	517.690106531569	471.05034075192	439.393458372734	407.507678955489	364.703142685099	317.589395321082	275.020463171343	237.322153316739	125.678890706672	no	20
82	292.936	198.157041477056	204.502092198245	261.883049326259	347.684207297235	446.407067800612	532.910234417542	609.210159824248	654.046385717507	664.943403910272	622.126327797672	571.631942726654	520.345233350509	484.423922036112	442.831945232295	397.331566547187	341.698779253862	292.430997177421	251.063654457004	126.440536807441	no	20
83	293.937	199.488480431327	205.773961805649	261.877497722028	346.697472611156	446.044146311299	535.226988191349	613.537503268032	665.258146982971	681.46602037369	644.073043829367	594.196156200201	548.221282912687	512.378538988101	471.479134176034	421.93673225777	360.275263950121	307.566244767191	261.16023535516	125.265579825018	no	20
84	294.938	200.122504191307	203.435661899392	259.959243135366	346.162068746142	443.885120993158	533.900555995687	612.725416491596	665.216473559688	688.600831775595	650.628021044594	601.929565037117	552.331476971292	522.73923645405	480.569578063871	428.70965639672	366.601817441639	310.67953276036	263.331053745396	126.157454479502	no	20
85	295.939	199.339342695644	204.143966034171	260.557484067054	343.572036693329	440.842086444985	531.051997887221	611.171599963931	661.305424114474	681.212702183948	645.600673915747	597.172436342718	552.612538509698	520.20549610918	480.551131450929	427.198136203707	365.134473824623	310.41273319843	263.320288764922	125.639903012331	no	20
86	296.94	199.713512417336	202.830405159504	259.15891736967	342.80960217883	437.259263519977	525.895928529181	605.607185642459	657.830459803692	675.053226876117	640.573800648939	594.270746581919	545.468453166362	515.153159327877	470.731912463581	422.610369315604	361.684065072833	307.220665301393	260.089249481483	126.674492617703	no	20
87	297.941	199.631073772225	202.712563233665	256.445871028342	339.484485677005	433.139983626172	516.660556915351	594.90128539388	647.54815453565	663.422121780942	628.633121712948	582.611497220655	537.249563138699	506.552514531882	466.028820731946	417.979806393815	356.766511762945	303.958113985709	258.07619379896	126.871677613917	no	20
88	298.942	199.465342907052	200.827816895415	253.04050295988	331.596746390659	423.846375569459	507.636980369821	582.11472675318	632.971690199159	650.209317887694	616.250936021751	571.710027497065	527.933906486527	498.967549718003	457.67089410848	410.240224813989	350.281606188617	298.045901408956	253.246004222552	127.03208977147	no	20
89	299.943	199.335575439751	199.043721399754	249.268702910228	329.065661700219	415.924378362753	497.917951171376	570.297579209383	617.558885369432	634.520166442828	600.79850482775	555.145422929665	515.025415292869	485.888078570885	448.809984379663	402.63006011171	343.572010756614	294.81262676056	250.763001885426	127.207534120069	no	20
90	300.944	198.570718589181	196.920020079285	246.278532509988	321.990521322963	405.131420927686	483.245762665962	554.044081297569	600.199481928864	616.748369492223	584.809078295142	542.643317634867	500.496056088031	474.811674881315	439.158446642893	394.282831156626	337.0564377271	289.259918279928	247.65701682554	126.151434114353	no	20
91	301.945	197.207625351239	194.470851917133	242.635643781351	314.410304222874	393.948825598694	468.847895895462	535.943332920899	581.663009145082	598.518990143713	567.446385410364	528.907613041345	488.119179574719	463.156483448057	428.290355146576	384.870079221168	330.777000749143	283.363016672343	243.979775381185	126.617691159348	no	20
92	302.946	196.67533151003	192.452772832825	237.230511227838	306.013371230336	383.811853554386	453.931142931616	519.392109734803	562.871246384645	581.313227782304	551.516303759185	511.62908739842	476.441350157032	451.56795080658	416.681092256143	377.083564153801	324.333191711885	279.50504348076	239.493707303388	126.827313907943	no	20
93	303.947	195.968193967793	189.810158126343	232.73031889247	299.101911186294	372.203592332993	442.413220932743	502.126758014389	543.250170535399	561.433897317763	533.882625960306	497.127448584437	463.336256333125	438.996518686736	407.532340298067	368.242216460281	317.432779626061	274.427438723604	236.290442399394	126.019197661945	no	20
94	304.948	195.968483306592	187.032678791367	229.590153097856	291.57368203874	362.959794607846	428.939270696379	489.469885734008	529.654314343209	545.590239557966	518.904479524192	481.769997661844	449.33370004143	428.107894152779	397.666681299649	359.971472490095	309.737192507117	268.887165744664	231.95913614621	126.191161457715	no	20
95	305.949	193.204535734757	185.67307986611	226.234179389099	286.136490569083	353.612210805313	418.24153569475	477.032713638045	513.805060924138	527.445562857266	505.505413659768	470.329945857278	439.421851542438	419.064855032009	389.734751319495	351.633735891217	304.195966685782	264.55897887669	229.409169459465	126.112292449256	no	20
96	306.95	193.58612556413	185.176279530332	221.828142077268	281.138769934724	347.042798102565	408.648080621998	462.631612114214	502.323160013121	516.428440725126	492.575102240761	459.718009730228	430.994652542232	411.370398004826	382.949752774036	344.609494593102	300.825558251218	261.839372541576	226.109927661968	126.338676911945	no	20
97	307.951	190.818751941726	183.001056652149	219.530104524554	277.165840908169	339.706558995137	397.640778666917	452.384952344036	491.124259651898	504.896235600177	482.261317196866	450.280880345067	421.508992438402	402.277223766817	376.236571698915	339.559723724754	295.321085267647	257.303071181093	223.879770454879	125.954173839585	no	20
98	308.952	187.819820214038	182.460972700689	219.73480746647	274.112780199306	336.450338612409	394.096903007478	444.249110683432	479.348100594003	496.546847271706	472.875586931612	441.856041187618	413.465730714576	395.512203516654	369.026587165534	336.235209629566	292.689966344579	252.985225319827	219.848399042761	125.930363519234	no	20
99	309.953	187.84126598215	180.920782866413	216.106585539662	272.23759261191	331.009613395006	388.218663692036	440.024778003724	473.058923321373	488.049802054114	463.613913942397	433.185863536783	407.79862691462	391.898608876607	364.296860489851	332.179752297861	290.268229114465	252.367409798084	220.181525243428	125.801323199379	no	20
100	310.954	185.986452004282	181.215903045529	216.960454572556	268.630269734431	329.812331996142	382.907553121054	430.888062357688	467.472209586869	480.470981245878	459.424035034151	428.841239322944	402.753630864058	385.580495103119	358.883696435306	327.151727766802	286.312692299951	250.182013251031	218.188199644622	126.107442140014	no	20
101	312.068	184.642061942939	178.323650484761	214.956601788514	267.938194454361	325.542546028692	378.953665014213	428.942475951536	462.590723998075	475.748607467439	454.703267230276	425.694641610052	398.943322023251	381.310226336462	356.567072673593	325.305327776819	282.938763424557	247.619903196652	216.313816085762	125.98899179697	no	20
102	314.067	181.691483978074	178.703183830653	214.798625415137	266.011866525039	321.271906505034	374.847429420835	423.614502378444	456.514073889389	469.765642239291	448.589551965258	418.96558545143	395.576333176954	378.320968572552	352.956546344347	320.312577791476	281.100072679773	245.897987125477	215.656832511573	126.500867358409	no	20
103	316.068	177.698681556462	178.619054912992	212.239400812702	264.515562586137	320.856563397638	372.46181039531	419.680695935788	449.872178426147	461.691557741536	442.90717620193	416.648049177512	389.035239859233	374.542219202894	350.092693982288	318.804714744696	280.323196876615	244.629325428924	213.457532205762	126.609466493878	no	20
104	318.069	175.252828615967	178.945190768671	213.68972254386	263.469497129249	318.153307417999	369.715460579126	414.251322610859	446.793684244183	459.692387304009	438.239461503645	410.926977467526	386.54040708117	371.700615616802	347.455594181531	316.675554592932	277.760999806351	242.679001141572	212.342650842136	126.2817833786	no	20
105	320.07	172.099565698857	177.810433615017	211.538740802726	262.115142710059	317.735368183151	368.594329210643	412.993570883078	445.554678778585	457.652794897395	436.383172309519	408.947300540964	385.935971593054	371.428903955017	345.171704481123	314.903751510446	277.474128670793	241.77268881066	212.850298422908	126.907286074811	no	20
106	322.071	171.49948209895	178.604612160474	212.017191634684	262.557783442317	318.052537919989	367.05827054676	412.523083237689	445.707697464234	456.320475118835	434.370268749628	409.033042722579	386.032977968042	368.718586245283	345.300462672917	316.822991765534	276.299710447882	241.20183190227	212.322356882738	125.447448510976	no	20
107	324.072	171.378879246693	177.795572361694	212.515759873132	262.256733466925	316.105139385927	367.234671510335	410.401217137643	442.398816214265	454.291726532741	431.744164604237	405.82172667699	383.459661675581	367.884332209915	344.555212545227	315.613742371126	276.173218577384	242.137545011436	212.101898469586	126.284045104004	no	20
108	326.2	169.626418568851	177.303014841334	213.078125171363	263.735039251686	316.986456131016	365.355603055912	411.371826786808	440.82986384246	451.631322298871	430.829542525408	404.991835471386	381.772026217507	366.225144667963	344.773744954459	314.142355935917	275.130836850014	241.091815993673	210.982548976299	126.566875041778	no	20
109	331.199	166.723350509319	177.684278674791	213.381311612347	264.128756851853	317.473387934339	367.803994094631	413.56112630994	441.706994386596	451.813300880935	430.449104319604	404.558913640069	383.288164417474	366.987048541966	342.916042876304	314.057951770203	276.052704082623	241.390722789103	210.961804073214	126.091790100077	no	20
110	336.201	167.64383506034	167.000888397801	193.819025315855	239.97829292848	298.162120839276	346.302882717851	393.05433088036	430.991512150826	451.10697002203	437.686835458484	414.502041678106	390.312966958441	375.44048332466	354.364301447918	325.275954092065	291.558234540692	253.156847831972	222.322248014424	126.300205847781	yes	20
111	341.202	167.403467007372	167.152239175084	194.068760788068	241.538679524065	299.888352165608	349.469520278938	394.880810875643	432.757771001726	452.693871045673	438.790056762205	417.595857384471	390.755511923657	376.753686091397	354.519122659623	328.004148221324	292.356525776657	252.458734947436	222.223827440238	126.023890355219	no	20
112	346.203	166.477235977546	167.864780161691	195.90126740225	240.761334355938	302.110322199072	352.651476044315	396.631951995821	434.603170525883	454.384512983657	438.799366825878	417.589872650014	392.887348377468	376.97390781266	355.466778633722	327.327211075194	291.139321932139	253.768778583501	222.757655722465	125.899611056915	no	20
113	350.267	167.247203789759	168.453861476003	197.799271459342	243.180776124247	302.837541185812	352.636811767687	399.303916208374	434.877496051808	453.452478498597	437.389925932807	416.611456842932	391.588522789606	377.129368466647	354.668841913145	326.089439841274	291.418257911331	253.059602202525	221.422206771059	125.827658471651	no	20
114	360.266	166.66694609455	169.51535082141	198.53586681231	247.891635793754	307.961782432331	356.888703372195	402.030160425706	438.524875423513	459.595397345829	443.540420517442	418.831802753445	395.723025150418	379.343113188381	359.015998026141	329.438596474687	293.086704382279	253.987248401211	221.781529595878	126.784173202784	no	20
115	370.268	166.749388929382	169.952981257372	200.344522181701	251.036406447636	310.951253515856	359.394501934007	406.529850422709	441.296107895117	460.133661436902	444.788497392599	421.435220451685	394.648134966381	381.470965445382	359.450600311608	329.830592494028	293.202517079189	254.179893295155	221.936339893307	125.981020688977	no	20
116	380.269	165.246876209018	171.829743484689	202.641390703798	254.405862515962	316.20356434992	366.235194531672	410.459454156629	446.195524939891	463.391030502774	445.117289190736	422.371693046853	396.236011175403	383.523587622411	362.424033632502	332.273441293707	294.821646050998	253.669005034778	221.645726384452	126.339213126805	no	20
117	390.27	165.827444573249	173.109976862683	207.060352467135	260.920792212119	321.678940646064	370.50140145096	414.713667852061	449.596318472571	467.044319990888	447.199407447335	422.191078837925	397.6907967163	384.570721617058	363.083404763441	332.409415811641	292.009678640564	253.314394872134	221.269513015259	126.118571136829	no	20
118	400.271	165.549582861514	175.053687960787	210.815253262981	265.764651168433	325.40275054022	372.895115587762	421.020474246031	453.669923810718	469.110542484156	451.823412367358	423.877741576943	398.3607071178	385.264089084284	364.33447400425	334.113756190824	293.845390041645	253.599245866259	220.135837252753	125.935906277504	no	20
119	410.273	164.742525134926	176.053236494486	211.940912188058	267.981855370767	330.377427837498	378.558668990816	422.871943586085	456.394316102199	472.617154256082	450.187184928666	423.008771569146	399.364535236086	386.527031185893	365.175181792404	334.608344509732	294.945731429598	253.431114971297	218.800995103012	126.295359496759	no	20
120	420.274	163.558182363157	176.773394366377	213.887447075659	269.705114665835	330.472280744266	378.693109337948	424.065134581644	455.884824683066	473.782818569739	450.411533239127	423.772736406652	398.870816677504	386.9931716939	365.777514961674	334.346246023662	292.968298388	252.697941705979	217.211163601462	126.797285349374	no	20
121	430.275	163.191978154671	178.54157713335	215.92939542619	272.934954876707	330.94650094143	379.813956847244	423.085486462698	455.657186057195	469.895380156392	449.950590240008	420.883794376806	396.974959429497	386.240852278048	366.218108424827	333.929240479044	291.708644890925	251.695965068827	216.965752051624	126.852771737463	no	20
122	440.276	163.119768598882	180.436152843382	219.742884369334	277.527032302388	336.761531325138	385.772914163804	428.840701702167	461.474226961459	476.572794652356	453.265053280208	425.697545531009	398.369294903384	390.205284503629	368.999032688524	336.773954637581	293.766011691796	252.18302086087	217.379629772927	125.828910657404	no	20
123	450.278	164.880139899648	182.584026594996	222.319452966545	280.895354140362	342.083006406615	390.654481106115	431.301690319141	463.637458425875	477.283497948826	455.397270611541	425.646920084685	400.756479720496	390.27244512855	371.365625588779	338.062253394272	292.388322835054	252.262954526921	216.559177783443	127.341549286003	no	20
124	460.279	162.296303460607	184.314443893981	225.938813510002	285.654723738177	343.860117585756	391.588945816208	435.051915013088	464.841913375609	479.580040329933	455.911390914331	425.290156360644	400.362194192685	391.306754104614	371.729399587332	339.70292291321	293.418355243639	251.366824904815	215.424682300824	126.966473582949	no	20
125	470.28	166.323234716464	163.769538521408	191.67543483067	241.232010989092	305.110951955054	357.441417425951	404.436261922408	443.019380405581	472.237319349347	471.734031838741	445.59004538963	418.508862436265	402.964430796072	385.962936586844	358.019602448214	321.84157282886	277.867422618993	239.0920887727	126.568477596705	yes	15
126	480.281	164.538822003108	165.053480214332	192.960133818605	243.678777358441	308.568918364955	358.350631224206	407.733636501245	445.373454547541	474.920465782625	472.97116838212	445.742274609869	418.274673323057	401.441469176475	387.013101108211	358.503384000192	321.779116921807	278.225456332483	237.75314113761	126.831385709412	no	15
127	490.282	164.636988191541	164.988078041468	194.028305979437	247.315855675144	312.080286093056	360.873816363191	409.613445289926	447.311294477827	476.905327684246	472.729826692322	444.703533906642	418.376665966979	403.620499818031	390.467934669121	362.536858540727	321.803709691337	278.336692410467	238.902420843163	126.454240937052	no	15
128	500.284	164.38063824383	166.838223980632	197.444263510164	252.037080467517	315.118128594539	364.982307673924	414.144856546531	453.619270695427	481.21322000624	476.25954094608	446.737679021612	420.176591440498	404.812270459325	391.993894571904	360.667226826844	323.427675361011	276.71050140464	237.60618575863	126.861027972606	no	15
129	510.285	163.225810996132	166.75606351584	197.953401678412	253.285883779593	316.413899872022	367.737366838748	416.429723668817	454.563137006874	483.291385969774	478.711991044514	449.510362061063	419.97548307611	406.380939787719	391.698943519642	364.653510133987	324.641157825334	279.674229830414	237.518768241575	126.092391083715	no	15
130	520.286	164.024101770491	168.83447548628	199.756224066494	255.532081816838	320.042021208747	369.940597645312	420.007728396978	455.377724791465	483.056269889715	476.678206767565	447.85185603296	419.821202740861	405.465094207535	392.584875109767	364.188842846134	325.124891580888	277.648384986463	237.602272524624	127.73004851294	no	15
131	530.287	162.575426609505	170.507991458262	202.586245402309	259.224909899801	322.624894970804	373.790576917236	422.581013900398	457.431003466607	482.392615111079	476.203850943703	446.626872436949	417.506927778228	406.424883464924	394.295189309453	364.825623911501	322.22990501072	275.652360424596	234.557104265729	126.488434704204	no	15
132	540.289	163.071563190107	173.014914127058	204.187900122398	265.444656778825	330.128022913463	377.234865806997	426.716977518777	460.763703129657	486.770571242624	479.484284710336	449.529696586363	421.655314829899	410.039484107562	395.76652509866	366.821402178218	324.993033280704	277.032788687421	235.339115962529	126.927210582686	no	15
133	550.29	170.211767761228	174.813356289739	207.431637219109	261.800995899481	321.166438118501	369.838745326932	415.618969912408	449.339936274041	467.989769412026	459.289754562904	430.052114410021	401.829890497584	387.370346704373	367.284210227824	339.494463531748	300.088064261605	259.732219680499	226.428526584005	127.427873114706	no	15
134	560.291	167.537296423672	176.40953109391	209.063411283244	264.297836625465	323.936253455853	370.614470498565	417.518361985316	451.711411366705	466.578204449768	456.990066919404	428.43376704806	402.592381070225	386.050606283574	367.528846504149	338.519923116295	298.384059602896	259.634955401192	225.091546986879	126.921220376688	no	15
135	570.293	168.011899313524	177.777282173736	210.6548119013	265.896212403224	323.93933379283	373.477891679593	419.167943576772	453.457225203057	468.375326806984	459.280178984108	427.301740885067	401.813471227723	386.152675556753	369.23285646896	340.314715253744	299.870379090417	259.737042945362	225.05973615997	126.670988114351	no	15
136	580.295	166.571675291077	179.607637197424	214.590451388817	270.476791660937	329.384882027113	378.20026976283	424.235923209004	457.404179543284	471.677060251733	461.124910024899	431.25447466785	402.300901623891	389.511540638766	371.488847798811	340.203851396558	299.417228539492	258.386260158705	222.23119062925	127.170766355021	no	15
137	590.296	166.74953443394	179.831757350511	216.898759205396	274.300602146684	333.780332763841	381.014233174859	427.563721617908	458.298829136372	473.702840614222	460.091330802704	430.083716275762	403.933550978456	387.58087757785	371.993017003083	342.731274821742	298.322814366798	258.739386506253	221.675759133346	126.856572427354	no	15
138	600.297	165.608115338363	181.820042942713	219.454825271978	278.176137607133	336.993364823866	384.726090590819	430.01670485092	459.534279989688	474.1848729456	461.409700603896	428.616581568324	401.512045388988	388.551085539861	371.956727576496	341.742621035046	299.881775518181	257.795792960508	221.881525597696	126.623022199558	no	15
139	610.298	164.717724162694	184.184856449272	221.854298339566	280.889895721822	340.432131137923	387.729903840514	433.309290287085	462.984364240869	476.72228518252	462.178092558062	429.722210064889	403.424380062506	390.346144876729	373.212348079739	341.676600054659	300.020262351582	257.657857186036	221.169282229868	125.901199251181	no	15
140	620.3	162.699466786164	185.409261312461	226.129201262974	285.066017728451	343.100527180135	392.145095203412	434.962690329725	466.391000579881	478.394061062978	460.250715371866	427.073445267787	403.284574513306	389.975552449648	375.189750216812	343.471395626718	300.583682662521	255.844707451994	218.76058921963	126.190815115797	no	15
141	630.301	162.405266896689	186.709908780266	229.318154225771	288.336081522454	344.939937426485	393.857791392795	438.339607137399	464.682806676961	477.646420223997	460.700685976073	426.522914563082	399.626018041011	388.869994090512	374.117332361692	342.858858367231	298.428426946298	256.187967880701	219.187092803508	127.255589529689	no	15
142	640.302	161.463958275438	188.721615271553	231.095053636567	291.399449566737	348.442320256942	398.381079990103	439.62934587629	465.745319674418	479.044953602268	460.009319254717	426.771434916425	400.154767911111	390.901144244977	373.422377805673	342.924310620301	296.815327015885	254.581572673713	216.608271037157	126.512013282028	no	15
143	650.303	160.400776864495	188.86040465086	233.642923704769	295.012526981371	349.748983777406	401.46625400314	443.425712168351	468.591406187866	480.419604023945	462.264826577193	426.572582092682	400.25479429894	390.944762113576	373.997891999262	342.062238615991	297.460291016793	253.715713748117	216.577929326799	125.962153055472	no	15
144	660.305	158.791174613546	192.453210566864	238.14562103172	298.947392295446	354.716594088375	403.593520938455	445.519033289703	470.275691793712	481.667747848416	459.777908249964	424.457607946645	399.247698700055	391.812532665495	376.283637371452	342.116502475352	295.510416365282	252.070992378196	215.230023280467	126.83163643946	no	15
145	670.307	158.396917532273	193.020024841875	241.107316770654	300.97871020747	357.627492880762	406.420683285356	446.003697047144	471.818534937007	481.959364814729	460.349312348694	425.475714753095	398.225855974875	390.791626682559	375.359333016068	340.321605342799	293.960519418049	251.891400251323	213.940518202672	126.132628953018	no	15
146	680.308	159.250012328183	194.35284631145	244.342343966342	304.535960971458	360.235741812727	411.508398510489	451.543112308557	473.69972090981	484.264453243975	458.163077550985	424.012532414582	398.375834847138	391.405677559105	375.407886462214	344.050385414587	296.788755967998	251.255179999539	213.13710349123	126.80396382366	no	15
147	690.309	157.933979944318	195.19784963396	246.072790814796	307.099240860562	361.812143068402	412.819020083693	454.68297690728	473.251200155149	483.612186443025	459.41479172306	423.952892655041	396.83782802155	390.9822546671	374.780992051533	345.13555967797	294.42412526782	250.187205781533	212.941690635402	125.990820647883	no	15
148	700.311	156.321665975215	196.646809246427	250.46066357944	309.792176923768	364.284184661112	415.507893791995	455.498160656918	474.612283710363	483.547862622287	456.100110054124	421.478149456993	396.399228039448	389.478696257789	375.612218744157	340.755142337535	292.513859677218	249.00019107365	211.433621958632	126.887507016554	no	15
149	710.312	156.06854653272	198.541019879344	254.742349014931	314.244470493689	367.194285937361	418.897210337893	455.615438653282	473.5906215161	481.824675201841	456.23966389787	420.648501475395	392.929582613108	390.168327015448	375.258301033083	341.454117429855	292.025300902852	248.850579658058	209.551771428687	127.556101204378	no	15
150	720.313	155.987434354644	200.650068865032	257.884639485381	317.075308019394	371.785060038575	421.416536428912	462.805186207415	478.144296165278	484.624567457537	458.268621774256	421.145682190679	393.946602837254	390.788323350269	376.288311536245	342.298293714609	291.613658991714	247.644153299903	208.03821336598	126.831412301748	no	15
151	730.314	155.45102472052	200.711077545483	259.205882791072	319.991546473305	372.175255166555	422.495866910563	461.779395277827	478.243730150683	485.905947261965	455.54286792646	416.524304464907	392.789238087833	390.082520135266	373.984326799454	341.901337144037	289.861998310205	245.406456397631	205.308513846965	127.042740868205	no	15
152	740.315	154.051541344379	202.363700854028	264.742411350876	322.088797410198	374.722226014862	426.191923208239	462.44266039896	475.94024624997	482.540721958915	451.521965767866	414.175262960265	386.186376746565	384.493495970266	370.955030855866	339.456107641928	289.064876852485	243.697285610502	204.42542824767	127.158202136983	no	15
153	750.317	153.937362197013	203.714316740614	268.427099244454	325.541975288858	377.292513818713	428.294856847828	464.166699170923	475.928945245669	481.593457760665	451.503158564035	412.77460323061	387.948470632187	385.532445137801	371.901650022894	339.537783660138	289.097228072082	243.367685189811	203.305815628819	126.496782352715	no	15
154	760.318	153.517129211936	204.462235456073	270.288264387332	329.087609405683	381.355568727416	430.660881617008	465.5766522214	477.211319781159	484.876718183675	451.187315839531	410.105380300244	385.815758511317	386.852215904134	373.552280984747	340.594204849671	287.716204585633	241.846127935811	202.314394828451	125.549011312591	no	15
155	770.319	153.431871426292	207.806780416098	275.139237264977	331.819757725488	382.88964317319	434.865437937891	468.307667221005	478.018035017276	482.441996923478	449.361073708583	410.23740957226	384.380065774867	384.696707945389	369.387736277028	337.148363165844	284.057347726793	239.754897954999	200.423866118107	126.382388849244	no	15
156	780.32	155.357320341365	208.139757695474	268.008991846645	323.907334372536	375.061991250456	425.256646041499	458.377744313562	468.748428831808	464.440687425927	434.258989892873	394.908144151864	372.971691731686	369.525787495614	349.84964674636	315.240626934325	270.692776380304	233.595113088377	198.630582903745	127.058164857494	no	15
157	790.322	156.292043719008	209.244305914769	269.432143211535	326.485528303588	378.403410943977	429.251854753981	461.528555624268	471.042263917482	465.349234655016	431.153503859613	394.263930095897	373.553538556444	369.778027096459	350.928729977871	317.727018393845	270.636456984364	232.056189898831	198.171718646772	126.627953359491	no	15
158	800.323	154.448086657811	207.596229960846	272.408961158425	328.157645753692	378.254028209754	430.668263477802	462.200610113438	469.270048445789	462.993954404365	428.719061743638	390.593989427246	367.75101992599	364.925943583125	346.715398937159	315.742254038341	269.159199646459	231.345072795046	196.574266102058	126.807194308162	no	15
159	810.324	154.602860684964	210.277862901961	275.042963942647	331.035121259772	380.70929704388	431.152838951801	462.745788173132	468.55342998421	463.069718846774	428.095925059035	389.789355097312	368.952344365203	365.393149642095	350.131263040167	314.579792210349	268.802792061747	230.769020246216	195.242242276275	126.874571734308	no	15
160	820.325	154.748945248904	210.796154223409	280.063929052414	333.6698172415	384.100328954778	436.462471853691	465.046625513216	469.568939669774	462.338336740119	426.314372868447	386.751910193958	365.194337005136	364.606275381108	347.552402290211	313.480811096871	266.934334191798	229.752040744491	194.062587411	126.793687059843	no	15
161	830.326	152.735297325217	213.749585256589	281.404099148815	334.4999257083	386.569271913739	437.97406043569	464.238998219729	468.122432987188	461.709174095671	422.470417114646	385.886585916482	363.458016019601	363.24579636484	347.077042412138	314.550878212268	267.84082926208	229.478936122784	193.65216413846	126.696134714859	no	15
162	836.176	154.030153944456	216.093267198759	284.027462423654	337.269601188206	388.071666357215	440.429469516107	467.451842620243	469.009197057252	462.532783357256	424.6491719698	385.268764980478	365.432332601255	365.687627230807	348.116212121605	313.776655238928	265.822420312522	227.147762820268	191.204060945481	126.431779313982	no	15
163	837.176	152.842469187004	216.37597514123	285.043078247279	337.268178258772	389.276226403505	438.99063573989	466.057680714661	468.207179755474	462.84523908913	423.080794873191	385.468094642113	364.967436381114	364.492067426604	345.80985957359	315.149527571701	265.544242060421	227.095678052005	191.503606591696	126.678800975455	no	15
164	838.177	152.255312466154	216.485714694404	283.828677616216	336.75875749105	388.717155031009	439.057863818714	464.287426235781	470.298949085319	460.756158277769	423.971621760875	384.442807877159	364.381890637137	365.509102494545	347.418998435605	313.173986395266	264.643203075939	227.266753278637	192.074143150033	126.33217955231	no	15
165	839.178	153.679187283702	217.31024326847	282.546073092094	337.469372197529	387.100077342511	437.32874699108	463.279158047651	468.379871819437	458.62989911934	421.408553318756	385.179365464764	364.480283655638	363.043675554057	347.169966625372	312.448643658239	265.207506422097	227.766464589164	192.24245217593	126.569691624243	no	15
166	840.179	153.147097531556	214.447713428096	283.232124402555	335.969338195398	385.22542766247	437.009809261	460.932756069734	466.079114955062	459.063945428164	421.18467750052	383.8870700241	362.387441936594	358.762899398625	344.165106701754	309.987649076994	261.985205657888	226.034416090518	190.032621689392	126.831505896906	no	15
167	841.18	152.381103051228	216.040076070277	282.90537494515	335.061703474055	385.911999857814	438.622797809514	462.334169752108	465.673549548383	457.622403561935	420.441488091368	382.28220248191	362.480191247788	361.154383348176	344.156203488139	309.509449155249	263.462748677577	225.881504707038	191.181764195673	127.206428271203	no	15
168	842.181	153.283721891697	216.94152682434	283.201076333769	337.44197033549	387.069705574943	437.991746375785	462.037149703542	465.173344624399	460.901033674707	420.162324990253	383.923350062418	362.646301527221	362.122564293086	344.718946741249	310.587116636604	264.751314382284	226.878834811971	190.93950664381	126.241382733403	no	15
169	843.182	152.585208221247	215.698328432278	282.333134174114	336.308759561426	387.487771285752	435.437234438159	462.8095606273	465.961465928139	459.125409000428	421.961831654189	383.439675856337	362.149930245834	361.450930216153	343.072338225589	310.617382735301	263.607853741475	226.775423698503	190.848445183221	125.813327484831	no	15
170	844.183	153.580524202112	215.612694409792	283.585250477387	334.7397317502	386.521491203484	436.860711111311	461.248446442626	464.063411828766	457.190432062113	418.502740969935	381.25253328844	361.976013653374	360.314631924391	343.256255397484	308.76854281346	262.491530198443	225.910180780069	190.399929217529	125.967650014907	no	15
171	845.184	152.680984530789	214.839360700284	283.265316101069	335.311728637934	386.558871731887	436.071011122442	463.2244457917	465.455501286904	457.395905456577	418.907568295056	379.818898547378	360.390145431631	360.087779757567	342.960084106361	309.982406649309	263.775417165437	226.069415280398	191.905435661427	126.866631620264	no	15
172	846.185	152.667390467059	216.646651616821	283.270425157326	335.305356789837	386.889607866975	437.407447117712	462.249609430733	464.770906213984	456.046281209547	419.946091281868	379.300249696217	359.307557116245	359.274244478671	342.178744158331	308.863043878066	262.35796026196	226.167989648502	190.100901127112	127.116279066524	no	15
173	847.186	152.19983851182	217.108419242145	283.355915978891	335.924954145144	387.013955786672	438.03867107062	462.071509677693	465.270350526499	457.434186644745	419.108233116719	381.706255282446	359.892788396557	358.922480228429	341.484366161749	308.164677491179	263.56837684217	225.406679767865	191.000706777317	126.380944493659	no	15
174	848.187	151.721005848642	216.090256478772	283.566084523318	336.374554171558	386.367618538036	436.531836758386	460.703191045582	463.303597526079	457.718377361656	418.900549444218	380.185261510671	358.829850673693	357.823577515996	343.761050188341	308.560828849172	261.393363256401	223.439293381436	188.518122200209	126.465499998187	no	15
175	849.188	152.649016715445	216.44928693329	284.721611735554	336.905833978806	387.847813297663	438.194958160336	462.527454213087	464.054815958182	456.126851174255	417.94401856142	378.896520181989	359.29400747307	359.232812102974	341.15782936632	308.4344947291	260.863545686974	224.14098619204	188.89157509356	126.453450302361	no	15
176	850.189	152.161909855204	217.553369222737	284.64201958199	336.386817902103	386.921562424727	437.290352279007	460.455301702417	465.62677416997	456.866658045615	418.022685025066	380.689036508852	360.650495728675	358.530202849177	341.990935168211	308.474895929828	262.639571419828	224.320498900828	189.394099677125	126.253368322039	no	15
177	851.19	152.61734337812	215.631895087955	285.105954135446	337.287573818861	388.664419543034	438.742180030363	459.65644821539	463.810071626517	454.504679619272	416.116893655513	378.417047852991	356.381705319813	356.646964632996	343.487595739846	308.030348190393	260.642156379888	223.660727764319	188.845487650376	126.97260000906	no	15
178	852.191	152.022364915756	217.760974571369	284.961766828846	337.293734812025	385.461150339437	437.7505043011	461.090632219226	465.605267601338	455.540080171732	418.076868056651	380.942320903915	358.881784734048	357.563544069166	342.868086948489	308.598850237886	262.134521346378	224.313438781698	189.421200045438	126.538856214029	no	15
179	853.192	151.377258281357	218.198233385248	286.989879957866	338.296204898936	387.609853664225	437.471438019563	459.633859191385	463.027468779438	454.230141956046	416.202750049451	379.206745347098	359.37295673938	359.900635569159	342.589931896637	308.437257018943	260.278782165233	223.782413424118	189.174178269692	126.596937330124	no	15
180	854.193	152.406885734269	216.398468944566	286.644516268826	338.209976639993	389.208697388629	439.067607871767	463.246370742008	464.929021979861	454.252694666341	417.199453602724	379.181803829968	358.60473467938	357.214319913756	341.348994653117	308.680543337823	261.317549161416	224.198782214805	189.155493012038	126.623946727403	no	15
181	855.194	152.917722303545	217.072417925461	285.30027632589	337.844113824898	388.362500461427	439.272010741764	461.290365513154	466.258214757679	456.820571600558	417.359916918481	380.007727101687	358.297807217683	359.070555986049	340.057229051438	308.386372049518	260.796056771132	225.028205818103	188.54133318764	127.06756061723	no	15
182	856.195	152.175510011879	217.51263973416	285.587056098846	337.495541826956	388.788807206608	438.412502377554	460.747413397767	463.593893112436	455.682180230094	416.133857837314	376.348762719086	358.593093840137	357.223868746597	341.090203951543	307.790102938441	260.618985022454	223.623943976037	188.177592568798	125.758583351088	no	15
183	857.196	152.071884169909	216.567143240263	284.744053168634	338.223522601604	388.557182716439	439.561098180604	460.144807146638	464.734602070073	457.161565420173	415.424628796978	378.404818150627	358.542462972799	357.558656404511	341.70192674603	307.727529135443	261.587309331597	224.103893530501	188.776498514854	126.472114838976	no	15
184	858.197	152.658874005537	218.412461789656	286.979925466782	339.801547498532	388.782905961915	439.01725736324	460.656673712969	463.364907773991	455.194230065054	416.177379912715	377.744871005353	358.33893564467	358.801757792315	341.953491604851	308.159047207849	259.944831359558	224.727274126266	188.191228114463	126.696040618915	no	15
185	859.198	165.464743331116	169.167087847009	202.640996704156	259.348628078113	320.384779127153	368.822887119022	413.971452254918	451.264302644583	474.867819552435	471.857789488948	434.450974647726	416.48526341366	404.744571687779	390.743399221486	361.457025744361	317.868989721711	270.081448466875	231.67553840189	126.946401851002	yes	15
186	860.199	166.509081162529	168.703916437503	202.513811672814	261.259426559528	319.449214023269	369.999192749866	416.259968290956	450.377390248934	477.028466767882	471.869711488396	435.145169977457	416.421459981993	406.844705613903	390.040294181	360.912996299296	317.546459842079	268.958113204795	229.830421486386	126.498546764487	no	15
187	861.2	164.599332355869	169.23327778466	201.191626150582	259.714417562802	319.329857614348	371.292003502756	415.453370389233	450.338805702569	477.23669564809	471.85133081328	433.712884149604	417.409130816061	407.334941728739	390.739534405347	360.765522881626	316.198160425778	268.81264561635	229.874605569003	126.399673455245	no	15
188	862.201	164.711712777465	169.542360439977	202.066241953961	258.586615054492	320.904135095278	369.782715997623	414.249168837309	452.470709974833	476.557911941298	471.607397136583	436.198842221423	417.220458507824	407.851981006688	391.564188141107	362.947831077788	316.376955503186	269.362382097295	230.202048493513	126.623471375987	no	15
189	863.202	165.044388741222	169.476289881152	202.282872422786	260.590978979536	318.435213598306	369.456743696749	414.646286580971	451.331324521864	476.130347757332	472.358575636091	434.725205266571	417.200712483914	405.613295996096	390.548063566174	361.811209093296	316.077725856511	267.575673901136	229.050852970166	126.012228656045	no	15
190	864.203	165.046743857117	168.729895848817	202.461136318358	261.188187295464	321.742323382453	372.77163487311	416.590076662296	451.103374365529	474.54325812721	469.860370611575	434.825260661032	417.569167536128	406.131534217033	390.29956982009	360.855461764454	318.038228953114	267.462381372533	228.976635020495	126.845138075728	no	15
191	865.204	164.653604515953	168.383843287987	203.053941964906	261.717696882408	320.699111287554	369.150912272126	417.075753484888	452.330207048897	475.319860311386	470.849870379172	435.786604242265	416.380927309663	406.062702718764	391.893727720715	360.550586146159	315.856019997665	267.981264509691	229.112649461792	126.659426145256	no	15
192	866.205	164.011460329431	169.231979051157	202.594757311673	261.262425612533	320.221847705436	371.326334678631	417.102616553535	451.95755906901	475.98907128897	471.035461416423	436.254941327354	416.417976077771	404.950946406014	391.288926670095	359.529201338874	314.721159038367	267.478807416136	228.699420707211	127.383229358987	no	15
193	867.206	164.711793615117	169.665843701044	202.940852757149	261.111600917773	319.081370246346	372.010534233127	417.114746533495	451.206919677368	477.594811580851	469.773233036224	434.066325165009	416.082923892044	407.384922728928	391.428889160277	360.758516508996	316.052389116725	267.227085710288	228.727522451216	127.117361626538	no	15
194	868.207	164.319287375888	170.217775514179	203.412185513083	261.511134336165	319.321072473003	370.410401028518	415.218576297692	452.904299549741	476.852473251101	471.237691922436	434.602801308322	415.438452913014	408.535979554863	390.266380103054	359.987033457907	314.421924327142	267.520799836592	228.676356812187	126.962265378829	no	15
195	869.208	165.859108754417	179.498989674084	218.990302050289	283.837356197693	340.467838063558	386.389302670329	430.859307025362	462.195333039164	479.982558884407	457.307127462763	424.966057867528	411.28310771068	400.733927484817	381.030854188837	347.564174383897	300.045962033041	252.611394070931	215.754224766637	126.445946247849	yes	15
196	870.209	165.290733922589	178.711990872891	219.586501593648	282.83465640863	341.05169695554	388.524254432235	430.76000292901	462.010990935691	479.42183673783	455.811666559929	425.985939851908	411.004433024925	401.534361887849	381.400478037325	345.910268360964	296.917461889348	251.767201416839	214.463124652286	126.043725311058	no	15
197	871.21	164.278348567147	178.468836547574	220.225589077956	281.923085020667	339.843390128647	388.34172782652	429.388151844122	461.362941354656	477.898827027583	456.259880351753	426.35425381083	412.376948475694	403.981863763345	380.292027900246	345.837989316286	298.211735846349	252.634285775622	215.23578540071	127.151771257432	no	15
198	872.211	165.226733506607	179.372383324823	219.952800861425	283.978985630092	340.544383032686	388.59701679878	430.539150311119	462.138257768569	480.179848334546	456.971784990863	427.473016667341	414.923809719361	403.751792820529	383.164364209667	346.518678427763	296.173863372551	252.790548014813	215.261677289919	126.794649578298	no	15
199	873.212	165.198342684099	178.488773010116	219.660583892094	282.076482125442	341.331346451565	389.178681699667	431.294126805599	461.341285512935	479.35996906282	456.993574453025	427.113838097224	412.313546698809	404.304610031657	382.412965649363	348.00564348592	298.257695140836	252.779074971295	215.215111026594	126.080709026062	no	15
200	874.213	163.751531270541	180.273578884188	222.288109208153	285.860511662259	343.368787718167	390.443258457217	432.008883669498	462.817692210468	481.3599046607	456.640385328353	427.973355041745	411.235653467333	402.269441657879	382.092447192265	346.169636536461	296.258354021469	251.891726578389	214.862460121512	126.76862659307	no	15
201	875.214	164.971541206369	179.482805456751	220.968580724412	284.382989119944	339.72703993393	387.808818559968	430.811102233558	464.933605207936	478.983485067433	456.037374653253	426.126040620496	411.49806534207	401.141314479128	382.603864596798	346.760628953504	296.022479183721	251.4505648234	215.232040397787	127.495655738699	no	15
202	876.215	164.326767333351	180.408708249389	221.299578573985	284.052081326757	341.459053814017	389.204797266454	431.098812863768	461.69545922183	479.488231995618	455.105109695757	425.763135692803	410.067682579267	402.951090719837	381.671961101435	344.847128332682	297.912409281967	252.650617295948	214.427002004993	126.355131403044	no	15
203	877.216	164.805042869253	180.02360927216	221.292708028914	285.150098121295	342.978758760038	390.668985997945	432.200242052088	462.028967722937	479.006136381426	454.852970898366	424.404419112342	408.521388223108	400.555199059532	380.559652981635	344.434375095253	298.201746044716	249.844195135529	212.832501025853	126.645450944197	no	15
204	878.217	164.698947086914	180.042627379388	221.137669389682	284.404729199005	342.294170645719	388.179255683808	431.74166287454	462.482833861069	480.542190627687	455.010314170432	425.102689119844	410.741508924169	401.805882003266	381.149190836317	346.254435003001	295.386643748139	250.847367703073	213.809950818379	126.925079417182	no	15
205	879.218	164.73376865206	181.257228501159	222.502187310772	285.868099817791	341.712885181402	390.752539684047	431.739977552197	461.650689013965	480.647969424644	454.975029926111	426.009263201635	410.671667190125	401.292114569573	379.908097401423	344.933090646823	297.026550716756	249.162923886924	213.75765312026	126.712574470971	no	15
206	880.219	164.617876912002	180.227242843687	222.341326006097	285.538210903151	341.910289658054	389.422572451769	430.903252237727	461.10363149985	478.662066245864	455.705731117301	422.990101422022	411.195406296129	399.589479610503	378.291420973515	345.898959057495	296.063517441561	251.967333315567	214.871013615997	127.701228416209	no	15
207	881.22	165.066267632954	180.828079271981	223.06280801362	286.711829992835	342.627182326674	389.612901398679	432.8227035839	462.918009900604	477.822191433471	453.454196907589	423.547042767374	410.954424348158	401.34446295032	381.552655323928	343.929116447331	297.451173026383	250.298520374166	213.088916340968	126.177294241996	no	15
208	882.221	164.437793267625	180.564534383387	224.010034763389	286.681694637706	343.773010275551	389.442520004733	431.50210302041	461.53948194324	478.525656055301	455.03876851765	424.853709520826	408.929890336451	401.759852048547	378.019887129149	344.326563957559	297.469369967611	250.960272532315	213.019196355447	126.776417975713	no	15
209	883.222	163.100458258106	181.101675057354	223.970223672527	288.27703349492	344.061745434507	389.028796287934	432.104394568265	461.915577235139	479.039009313654	454.866230169392	424.698423075364	409.082993251845	400.665975506614	379.670168609824	344.59114898358	294.365219497856	249.963668903211	213.239800142859	127.087266670473	no	15
210	884.223	163.251983265584	181.907852009279	223.426226517517	287.033256694854	345.451398073508	389.621586905174	432.032200230438	462.501586105361	480.675401675676	452.85694777739	425.194787757973	410.654532961744	401.162523359651	381.103431870874	345.882528757784	296.577650034639	248.759682840596	211.94227484225	126.843460840772	no	15
211	885.224	163.981286353548	181.630856233667	223.958462358587	286.271636177347	344.375851851198	390.732644848821	432.208751811288	464.036598863895	478.992595562138	454.6723739654	423.218715709813	408.929315144196	401.754472066523	379.698133007731	345.335813718096	294.400324823568	248.782830942386	213.026445058891	127.607583583449	no	15
212	886.225	163.481121332958	181.050132141099	225.14852370045	288.843247722431	344.287347024369	390.922755074938	431.82308424506	462.919582444216	479.081772125559	452.365817713211	424.391381568275	409.538553338122	401.805649390265	380.128727923273	343.880093688092	294.856776388487	249.054603339065	211.275954874823	126.417468504199	no	15
213	887.226	163.733789749726	180.783702314697	224.367192016744	287.900701105317	345.173996454382	391.983336580729	434.37060681152	463.252644720416	479.277478827674	454.481350956861	425.170247823161	411.569759754213	400.780799589191	379.459288273275	345.231074357119	296.260337980894	248.888483825158	211.814394452949	126.218343319255	no	15
214	888.227	164.085867481315	182.468550595706	225.446630808605	289.822710776075	345.239049044626	391.905371039121	433.474928197433	462.807977511395	477.62895531956	454.944285367338	425.392183881593	409.638701020937	401.562740618345	380.694755617583	344.596940383208	295.361533855607	249.383938396009	212.042320685748	127.069018359745	no	15
215	889.228	164.107841541725	181.965066727949	225.09353907349	289.96745785401	347.252469388705	392.770742181554	433.926295770126	464.41994557938	481.621968231477	454.125006351521	425.63618908699	410.097168086777	400.483361679631	380.015707849901	345.096749591301	296.592509056047	248.802065893524	212.232149891734	126.69733305638	no	15
216	890.229	163.683024487691	182.169648501637	226.078785952978	290.013122960701	346.973756545984	394.128108699036	434.580622578693	464.05108168834	482.002108810523	454.452341684964	424.598773560558	411.324725250212	403.905434376238	381.432093123923	345.963092875219	295.194394262848	248.705457016503	211.419368465055	126.49738272647	no	15
217	891.23	163.536679596466	182.565574894874	226.687750411471	289.801093015676	345.889639550175	393.325151599666	434.98437184364	464.837833826573	481.866626027846	455.90574842387	425.524196462831	409.727930214668	400.759508326524	380.753273745461	344.87964097106	294.57885618481	250.271596427165	212.94614509803	127.529893823234	no	15
218	892.231	164.034272998538	183.167953548971	226.078819579552	289.679445416541	346.079306628519	394.079365617121	433.996719108294	465.65966866983	481.884033681968	457.544084991893	425.693717512016	410.333026255553	399.655497336814	380.902832916848	346.094495621402	295.574709845993	248.591121100319	210.240513362402	126.050564266276	no	15
219	893.232	163.828196199037	181.7543579201	226.42184897985	290.483422372105	346.06859533675	394.30091300579	435.944693342281	466.036240499646	483.301859401695	456.547116497433	428.951527614881	413.827470508297	406.722126887574	382.746816066004	346.728633421849	296.096243802494	250.08567268559	212.164531685501	126.525039050545	no	15
220	894.233	165.356382939607	183.772599042689	227.380309749977	290.858578908651	348.93077009473	397.66781370134	439.442018389236	471.416864630721	491.152878181158	462.747883709998	435.186196131596	423.365440930168	415.812274251473	392.478233961335	354.215713997103	302.241581873001	254.233704180546	214.846599886588	126.670405897195	no	15
221	895.234	163.680436238705	182.086605808563	226.048274382671	292.357273025152	350.393096323107	398.266923098091	442.313116340208	477.081662525477	496.837759827461	472.281046312768	446.08617880002	432.927454789133	425.076713696355	402.192964193393	366.039401926996	309.488711638842	260.47648164338	218.245012591306	126.992149393839	no	15
222	896.235	164.374961243477	183.214124920948	228.750259163619	293.94200645997	354.369500183187	403.4520703564	448.811560539591	480.50489000788	500.549457151971	476.166025314068	448.007712424607	438.109769537651	427.765749102996	407.270823227134	366.60930990605	312.447280565008	260.374378465958	218.690809777186	126.260694855807	no	15
223	897.236	165.248641653319	184.480055913866	229.935164977107	296.08901448958	354.620149472424	402.175356925241	449.895496438598	483.493022641382	501.029422119573	475.952263693871	448.379314413312	435.042965683119	428.161661739336	404.383485354358	364.46424579812	309.55264915302	259.140664519097	216.913811343668	126.591867850694	no	15
224	898.237	166.677724179762	185.433368085131	230.750050025195	297.745509506938	355.000950780106	406.477245734405	449.80796609184	480.624182442212	500.446795340807	474.990617589139	446.699657488346	433.209040861702	422.827257898672	401.987717054623	365.672879692722	310.084629566319	258.64849230828	218.639669151081	127.424302298592	no	15
225	899.238	168.357074224357	184.114432231935	229.850709669802	297.274010046824	354.494885281758	404.433736322869	449.433475130659	480.969936500769	499.751062081948	472.817128999992	442.261855573411	427.658042272732	419.640821465291	397.961752927737	359.390586226999	304.67059442469	256.212816417378	216.372783399563	126.175549755122	no	15
226	900.239	171.253913962956	183.665485018363	231.673356501887	297.147974307103	356.601448804104	404.929131035729	446.62455898449	477.716174635768	494.832356312841	470.421199517405	438.231506914581	426.322614310363	417.686896369524	396.965077882185	358.217452761413	302.9445154229	256.133207167696	215.657571060279	126.18890409732	no	15
227	901.24	172.107857471216	184.870635861486	230.953124001712	298.470632852825	356.015999949394	405.641621422094	445.818144702326	477.739534616542	496.585753303272	468.164815201827	438.539964796241	422.671715082028	415.685402848364	392.902030612449	355.86554085166	300.563080075645	253.575019650036	214.247745828739	126.327719291206	no	15
228	902.241	171.439098829304	185.886399470995	230.816197846327	297.132315368562	354.852890857092	402.402887112488	448.03126729732	474.063928246624	494.632338901641	463.53840306583	433.526627264595	419.356402936714	411.248156131747	391.888313553672	351.337342036494	301.312289620857	252.349048853924	213.054096417949	126.868398223372	no	15
229	903.242	171.494167040476	186.271081050383	231.174955973912	296.99031062606	355.882477952857	403.562199461202	445.567547459066	476.72572794245	492.998415774872	462.912025279088	433.306628325327	418.393028409955	411.949794137528	388.612792358913	351.520889518603	299.745608239882	250.795794272365	211.717953225096	126.700906417482	no	15
230	904.243	170.902475635047	185.668744541803	232.32940322278	299.792888997821	355.680764772652	404.679705616651	445.197742545959	475.183941812317	492.235895893904	464.269797159332	432.859820145021	419.575598647961	411.82919668845	389.226268480406	350.796838954772	298.285620052994	251.894015510011	213.384131458552	127.143584983723	no	15
231	905.244	170.851942001568	186.288114797691	231.478284282735	298.55994243936	355.519059619983	403.971549306217	444.957769743874	475.160116351595	491.399812637945	460.95660260463	434.634313131002	417.572453192471	410.341969583434	390.397302323899	350.92072739873	297.254598886563	248.867984869499	211.679289342209	126.702883914795	no	15
232	906.245	171.402790970743	185.621412070961	232.471057478016	299.222588679234	355.628862266536	404.745944884373	446.06196019503	475.767910006098	492.050742725949	461.781813128126	433.867807873793	418.933865127422	411.633870325159	389.364282608677	349.212993270861	298.677612875696	250.381076165959	212.401931451204	126.161318641705	no	15
233	907.246	172.491966140432	185.466332069016	232.873122339656	300.237302802888	359.233325538422	405.950815201513	447.129033814981	478.13369912801	493.353819661335	463.278781901857	433.54561236379	421.875526218639	412.689485411661	389.443764449026	352.462077796513	299.041925536737	251.973731474879	212.012525946923	126.656784980159	no	15
234	908.247	171.401539707939	187.284308932417	233.999606446515	300.7673253322	358.978927936691	407.318047377496	449.124683013589	480.208002773212	496.132140434705	464.107542938589	435.082281771779	421.849064731129	414.18413984806	392.008968232773	351.621246757559	299.887276170847	252.965139425521	211.930554708108	126.163829722325	no	15
235	909.248	171.316921585963	188.159875096601	235.5787005859	301.558879985402	359.58587336199	408.923022659809	449.128126705486	480.405594478675	496.769528189602	464.499910679691	438.698689261057	422.832235774061	415.200980491685	394.021315325195	353.485496925101	300.31781563041	252.200228232049	213.220798909413	127.18862637643	no	15
236	910.249	170.600651336859	187.237870860872	235.785250867493	303.085364925344	362.657168526462	410.167830193747	450.86768778358	481.535882904615	497.651461273485	467.46022781993	439.466518451227	423.917097000154	418.029021402176	396.185454322545	358.56277318906	303.874858224012	255.033722537874	213.800291975512	126.592280741848	no	15
237	911.25	170.283407637941	188.374135034965	238.263741006358	303.495137856843	363.095600228595	413.514434238341	457.068424366629	485.845000707849	501.258011323883	468.902452390695	441.967686718079	427.757043586471	421.838726605933	400.528540270403	359.384010296369	304.818196611604	255.892062679059	215.162627753784	126.6027073396	no	15
238	912.251	170.905221264668	188.955787878707	237.906592192379	307.728359844168	368.203996851449	416.409434906171	458.805897905554	489.073811117264	504.926521113581	475.384451812957	444.610577264174	430.706841443289	425.391055434387	402.864965090152	362.994749529627	307.447380734446	259.927375096595	216.541718915087	127.102938246747	no	15
239	913.252	171.218273974714	190.343166730429	240.462881813309	313.600216820021	373.654468894748	425.364559371445	467.436434395119	497.178373031211	512.419591381098	480.447952720874	451.489341671023	437.526450785952	431.951077184318	409.056777667989	367.188454078994	311.180369576851	259.260744718315	217.9568880094	126.508822229641	no	15
240	914.253	171.259942744609	192.692418530959	243.69946078632	317.626364634865	380.312991536509	430.795947360135	477.354117564123	508.687440789018	522.627980987515	490.544684404561	458.996091820353	445.940522187551	440.086019178835	414.986907266331	372.290742178358	314.973346084267	261.441178656183	219.000282596331	126.873012191583	no	15
241	915.254	171.554089580704	196.348108716891	251.08837457791	331.212367029502	397.292070364687	450.687177752467	493.689472621504	523.371157286922	535.679979808476	501.436442706895	468.073035123955	452.917099285566	444.923158618227	419.674691395673	377.410996562819	318.34216629241	264.641012810027	219.669025387848	126.116041829111	no	15
242	916.255	172.614705115523	200.305469095671	265.118498922935	353.475371027607	423.376315824114	479.829354909884	525.290712886732	554.858458718777	564.087254605632	523.603257858275	485.623498207728	466.520984121598	455.342235971242	429.688073932659	386.063171845234	322.33306071927	267.813175552811	222.693088113062	125.999724788159	no	15
243	917.256	171.729481400697	207.430133251079	275.007566875617	366.136497288324	443.573430289855	504.442356963337	554.33635240521	582.468722854204	594.186610745374	549.3837575201	504.664266591193	485.664105061316	473.687675735054	442.923663119284	394.875624985918	330.038819970205	272.911751939879	224.978192680444	126.221858596612	no	15
244	918.257	174.041318535281	209.095742627674	279.846980919112	374.820230503817	452.9745903024	521.139324433511	572.872532630706	604.952796295249	618.522134903066	570.089476773166	527.519494340003	503.866286316851	492.015524907181	459.1708046874	411.48985423051	340.385337469401	279.400829029592	229.530099794681	127.094577310989	no	15
245	919.258	174.266669026967	208.982516262044	281.329018855602	379.912280165008	459.161538841973	527.269373569261	580.620675808929	615.889504045248	629.733517408765	583.935937428444	539.923978842329	515.181600410617	502.353745785237	471.111318585391	415.234367616672	346.0216086269	282.548495965473	230.420691957232	126.889799023197	no	15
246	920.259	173.941387795278	210.462781477558	281.369879333714	380.596274976081	459.480939098302	525.926776965346	580.468047007497	619.356672475589	632.989372482264	588.024315005258	542.790773349922	520.374921747895	507.380408566373	475.122983598294	421.954103762624	348.264751923951	283.587397975077	231.368790947367	127.158951935425	no	15
247	921.26	174.35539971855	210.17601061084	282.169578108041	377.314967501362	456.432635538871	524.390538342046	579.081849710317	616.892801107866	630.522207396812	585.012468403761	539.736505700222	518.453980934896	506.336649170092	473.345721490341	418.728668359449	344.732900004225	283.902357033615	231.503723417624	127.152313228813	no	15
248	922.261	174.657036466324	208.768614845574	278.936418687764	373.564053362029	452.704727928387	518.751471341579	572.526537794387	610.868493720414	627.295047342509	579.650183531608	537.52781519052	514.192864848372	502.070911548996	470.873876267704	416.788547800639	343.731977531776	281.859443453302	230.613366509501	127.077431536978	no	15
249	923.262	174.369068708911	207.920603290075	276.85422312325	369.406906665742	449.350459447999	512.818404467714	565.519825272665	602.652047563344	619.542989593814	572.312969760942	528.661087750206	508.915728612301	494.80869235007	465.197711619244	413.640391273639	340.603383584682	278.988801097694	229.356187437428	126.694321425665	no	15
250	924.263	174.420144227292	207.174394841225	275.820065813703	367.475863842553	441.658230588476	504.441186675256	558.576981164649	592.603536777127	608.237690803729	561.482505480553	520.34215222763	501.474367087725	486.988284162658	456.014089799576	406.295890305782	336.569648678665	275.881323895919	226.435116062389	127.265292765822	no	15
251	925.264	174.328973066511	204.281906407497	271.937988142376	361.329545103452	436.010128104253	496.961797582415	547.885577906693	582.88872014767	598.191626382526	551.621045879026	511.555481305167	492.062568218232	479.877129291471	450.186689190584	400.653562579447	330.765375679968	272.778327734353	222.996461874161	127.325044936484	no	15
252	926.264	174.304598571932	204.221461712454	269.432331201486	356.150237468886	427.134177802793	488.593644929611	536.6947431209	569.848880538824	583.026326484504	542.66326578805	501.156573981136	484.116294161023	473.216519165641	443.151654445727	394.385928544914	326.722514048362	268.353492921899	220.944127156328	126.67981435776	no	15
253	927.265	175.466428981063	202.192019353021	266.828495706342	348.032720816304	419.009830597385	479.585678529496	525.820851300601	559.721037760637	571.446292910994	531.831131388048	492.229364066689	475.078750565182	464.343806304826	436.310103213235	390.223182451356	323.171475692366	267.381222038512	221.165191420784	126.810901989129	no	15
254	928.266	174.555438383266	200.543899779763	261.527031477397	344.333799313405	411.521022853271	468.189345732609	515.150712434695	549.543480468269	562.629092799616	522.154483579977	485.005348985495	465.87210633115	457.497265209211	429.252805931207	382.656218271004	317.984253016659	263.636353447693	217.946842668345	128.296980100767	no	15
255	929.267	178.434788074045	171.672014220985	195.188101842355	253.477026351378	331.924826764681	395.514246103076	453.783729981434	499.315187781243	530.58566212338	547.422367553245	509.716547146556	473.119693846424	460.613764806866	451.681037001813	421.006993455096	378.525835384006	318.640086967122	263.742423965954	126.331899991126	yes	15
256	930.268	177.468588195891	170.901408950646	194.549876976122	251.464734474072	325.162947190164	387.67567958347	442.816636573505	488.755714516326	522.399847995266	536.451306633875	496.979268598433	465.357655118166	452.417625919038	442.653622429818	415.643396032795	372.026884409868	315.283619089858	261.084747707525	127.213343828334	no	15
257	931.269	178.210801019624	171.768726422819	192.359317673872	248.691682292345	320.786361714171	380.771291295317	434.017209077299	479.723218389975	512.011300281756	524.73098724519	486.53108130725	454.797622718042	444.126486928435	434.636007691429	408.491312939692	367.488220640942	309.518566683991	258.558122502335	126.960620596855	no	15
258	932.27	177.514667629938	171.160701753885	191.777998830532	245.360804087536	317.490244915834	377.738280273043	427.894287294529	470.74233315089	501.975938894508	516.480348281213	480.591011510437	446.512062764064	437.245592412539	430.247608656744	404.292629522021	361.45029372747	305.709890982226	254.345127530754	127.478744970003	no	15
259	933.271	177.521317148831	170.761472252287	190.53682222057	244.0659211413	310.458704161592	371.038043021968	420.477805700099	464.934758563016	494.219171930704	509.327388552197	472.904929053925	443.368925160299	430.057199376241	421.624403693301	400.493712864404	357.378218580055	303.364304120276	252.46729260067	126.325380995138	no	15
260	934.272	177.599987016658	171.938530890056	189.701687499979	241.953460981013	308.685266471002	365.763812503518	417.055264815778	456.75467634861	487.404283559998	501.536167202114	465.616632301011	435.335743083028	425.179021330658	416.598245269135	393.230180956137	352.782907061762	300.566187323447	251.295065551978	125.910359541919	no	15
261	935.273	176.47556350317	170.383385417275	188.590968869841	242.05354614015	306.740250133748	363.600558972685	411.237853960734	453.234662996757	481.426255258517	496.062408602116	461.728059462433	432.021781682646	422.165418437628	415.745312652945	391.231658531639	352.989117023804	298.74692664908	250.523049012776	126.009727167914	no	15
262	936.274	176.951297517666	170.675164005262	188.077660505266	240.335605916433	304.62408730205	361.762375194078	409.001241358561	449.321956832571	477.719746266223	491.518578760604	456.654394572932	429.159625815192	418.627773078696	411.076653206005	389.616589802908	349.313246845877	296.776864635794	249.057561134723	126.882943096637	no	15
263	937.275	177.268912859727	169.208712214935	188.157196566158	239.39481086283	303.839643006374	359.31923805685	407.291247594287	445.551955519549	473.536722529384	489.144573125442	454.032540344973	425.436772757658	415.040245366336	406.691960210034	386.684813481129	347.757813165502	296.196460455262	248.484971498694	127.022065403173	no	15
264	938.276	175.718445499195	169.485271272411	188.790356267781	239.735618718515	302.523357676226	357.132780728647	404.236687808969	444.344375809681	472.758021206282	485.245003192399	451.23004804205	423.162487181674	414.981033685402	406.4913286861	383.683460564191	345.156733504586	293.434855622007	246.56736530677	126.315523580182	no	15
265	939.277	174.840103413028	168.597621703789	188.503502096712	237.605874218029	300.077202363987	356.059976879955	401.910472269833	441.264329244418	467.924518759452	481.610346250388	448.752070729182	421.500392680397	412.400691953524	405.227757276967	381.100888530885	344.403006960656	291.200836400663	245.886254041384	126.077672026902	no	15
266	940.278	174.076496368149	168.370012787618	187.448223995502	237.101294402248	300.993708604347	356.158866538389	401.192904871611	439.544617949573	467.243189911869	482.757179087091	447.500139922548	417.807433002897	412.038690486941	401.703194848208	379.807507870808	342.050370185743	290.754379390793	245.885763320176	126.57969172412	no	15
267	941.279	172.981423099741	168.090863763964	187.255734657385	235.854482857269	298.475925845551	354.277936461462	400.876535171365	438.47982896191	465.789953251781	479.090265616175	444.080947033371	417.692582195141	407.990127297262	400.995514463723	378.805456157111	341.216671617863	289.288010896416	243.146622950462	126.638671485108	no	15
268	942.28	174.533682784581	166.898631060415	187.449503583368	237.44504110825	298.651655451242	352.213218275117	398.751339974661	436.945501165062	464.78448711298	477.568087540137	444.014325051237	417.542267555765	408.345856497333	401.5895920386	378.974482895251	340.527917745075	289.618460040701	244.015199409852	126.723964745611	no	15
269	943.281	174.41253971967	166.576348901628	186.428227430371	236.89462477815	298.511618058349	355.062877929778	399.376064974268	438.447622980555	463.222156167693	476.336441377223	441.981427669731	415.949816854098	405.578851364087	398.738076078437	377.861409734952	339.65658530061	289.025428096943	243.189184109107	125.919373475464	no	15
270	944.501	171.738521730452	167.211308946412	188.416845654209	237.650180143922	299.557578877931	354.701490027042	399.047023524888	435.375230460213	461.361331443625	476.580457869747	441.933496501243	415.640619165783	408.593078810238	399.406339212983	380.039989932655	339.449386486766	289.323055490135	243.056810052761	126.379222168072	no	15
271	946.5	171.63302039928	166.080827250727	188.169465760306	239.208708036897	299.929472501524	353.063503824237	398.812542686024	436.052285274464	462.794257869496	475.898388188243	441.87065417864	415.93430287733	406.520993168269	401.011216755527	379.854011306306	340.284004689087	289.15052156188	242.293800297086	127.094257393203	no	15
272	948.501	169.516115509564	165.099646852235	186.703894130053	239.298376962704	301.036331386744	353.205298271845	396.930330561143	434.210220534175	460.671351640136	475.800284148176	443.93705914714	415.123507995785	407.681109701068	399.630089762979	378.741867386682	339.060064272758	288.306928077337	243.355999247475	126.62844463787	no	15
273	950.502	168.250279964912	163.749217918098	188.661275780294	240.844353759652	300.869302767463	353.218059955756	399.340371588693	435.617688133551	461.999767404077	472.968374991342	442.269050718831	414.411525929633	403.803120909241	397.593759079195	376.666035535011	340.051728197839	288.069001449809	242.787266088596	126.442540091795	no	15
274	952.503	168.409329003006	163.658427373631	188.540651542027	240.740660117259	300.269958133003	353.629125913023	399.719985162311	433.949852821677	459.762985276622	474.016066740052	440.305335582959	413.853823168633	405.902486409007	399.127855846014	378.139370124447	339.068563905903	287.619521968353	242.461834375406	126.525321327399	no	15
275	954.504	166.988706727404	163.857494749057	188.593041192561	240.496056677702	301.981410426795	353.635387968675	398.633689421551	435.298583227846	459.333444508366	472.291345231566	438.339849470479	413.720060836631	405.632281730775	398.729772423072	376.780729751819	337.194739910684	286.167556688154	241.215101258292	126.921286213112	no	15
276	956.504	166.36292871008	162.650828113457	188.749591319087	240.065096174035	301.04768594263	353.559241958088	398.543130062592	434.257635067477	458.483063366792	473.330187993894	439.415181278394	412.167036834818	404.193278382264	397.108746679249	375.305493617735	337.934996925814	286.191681424013	240.725594256073	126.181987203574	no	15
277	958.225	164.82809838103	161.433058118501	187.923432668035	241.487228715712	300.471581175619	351.9995708096	397.739377247752	433.743236600135	457.837375587023	471.842821941165	438.3304548863	410.287171246806	403.851780416892	395.148570748153	375.129921388168	337.375012805148	284.146883732729	239.172662907262	126.339948204246	no	15
278	963.225	164.494645981135	161.975392756133	190.175374168392	241.759493112654	301.160387745539	354.695689865872	397.408882920863	434.997330482288	459.008440346215	471.934911596329	438.502176568951	411.233308786652	405.563304306008	395.9978596737	373.098456490839	337.206173518619	285.16246168987	239.959274298261	127.311710725904	no	15
279	964.516	163.380215383758	162.288956037875	189.37512917171	242.57894880621	300.73872625517	355.013205553217	398.562217265036	433.63668714804	457.487257153038	470.242672424199	436.712452248384	410.811856996572	402.55674732729	395.437904830556	373.265061853525	335.911292616493	284.138973919012	240.568687884943	125.980951309088	no	15
280	974.515	162.175047217985	159.989939820057	192.971580635944	246.887892429018	305.769415371102	356.343018136569	402.667453177372	436.757576563369	458.460651895488	473.286434126946	439.40771026844	413.252730843056	401.228008258371	395.810566358841	374.469226452164	337.183947850717	285.132716091278	238.7791414006	126.995556516839	no	15
