# Supplementary material for: A Semi-Automatic Tool for the Standardized Analysis of Fluorescent Intensity Changes in Polarized Cells
Source: Int J Mol Sci. 2025 Oct 14;26(20):9987. doi: 10.3390/ijms26209987 (PMC12563114; doi:10.3390/ijms26209987)
Supplement: Supplementary file 1 [file ijms-26-09987-s001.zip › Example_experiment_17d11001/17d11001_001.csv]

picture	time	process	soma_1	soma_2	soma_3	soma_4	soma_5	soma_6	soma_7	soma_8	soma_9	soma_10	soma_11	soma_12	soma_13	soma_14	soma_15	soma_16	soma_17	background	recalculation	bottleneck
1	0.007	186.990025330327	176.821507538176	206.56491510922	253.538163368286	304.15194789065	349.547708451282	380.738781028553	384.957350283225	365.874132502018	342.480950823018	320.525365303951	299.919394479097	275.53192875031	246.39913974414	222.258534839807	201.142696059291	179.206943248309	161.440050690148	127.309533631978	no	20
2	10.004	188.451244872313	178.584816066808	210.25180783686	256.471372103569	307.702538033688	355.877837985987	384.796939997531	387.393407724323	369.959602059814	344.656685517098	322.498136438071	302.355996784718	277.906821167096	247.760642907063	222.204820149507	200.69229537922	177.034591183442	161.549759518176	126.343418559093	no	20
3	20.005	187.151514215071	178.621712276354	212.13485558631	259.461033909788	313.635284473099	359.473783637988	388.657967334076	390.076627709607	372.813736725688	346.414599941399	325.080342847173	304.325245613483	277.838056787938	247.819479867619	223.411729465382	199.472772985321	175.506054568373	159.908450045318	126.548652181651	no	20
4	30.006	184.51782686966	180.499399663979	213.721732727718	262.104051969265	315.850003860945	362.537495290323	392.708000274402	393.71261863175	376.169122083113	347.941961294273	324.118900230692	303.8495260068	278.377977057736	248.807682485982	222.495145009795	199.265261105692	175.661022607327	159.42131436489	126.235644000399	no	20
5	40.007	183.298394370716	182.347145235193	216.53828821239	264.846450919706	319.637045083962	369.349787212899	394.643558019342	396.310830104335	376.254361230916	350.861763398145	329.249993688678	306.387622386701	280.648346750657	249.584181971132	222.459183388031	199.260268265937	175.861104606042	159.736485626978	126.022751044033	no	20
6	50.009	181.24145039719	184.690016371565	217.664390982702	270.001567594465	323.458695101185	371.150967808655	398.897087841778	401.930143783675	380.417090021307	352.00133146711	330.500661702182	307.94172636201	280.738078334709	247.14030009372	222.982198908083	198.207187263009	173.873269402207	158.614913098425	126.514762230018	no	20
7	60.01	180.311751481229	184.956281992705	221.881596775143	273.385224138628	327.974895406711	375.878483307037	403.981149870634	406.755278899299	380.515264514153	352.827083963364	331.117696871265	310.763898486648	281.823036972827	249.522605568099	221.279271058559	197.534080237831	174.012744105994	159.052110171698	126.502759291142	no	20
8	70.011	178.91397282102	186.204536436493	225.041252922491	277.324175060503	331.678170804015	380.402090616721	407.754321843126	406.758057086863	383.9114505863	355.535768419844	333.773196632257	311.914008274567	283.195884838862	249.400599564999	222.774819368497	197.51919932282	172.269287973392	158.432883484898	125.796326569148	no	20
9	80.012	178.296345321728	187.382887375075	227.579080009546	282.171758691135	337.462472453248	385.128871361367	412.220548852204	409.851427682819	384.971193290638	356.691984969388	335.333302741655	312.959182955056	284.339105123833	250.712811558561	221.958702254557	197.201663294109	172.254588791904	157.850315851321	127.172755519494	no	20
10	90.013	176.246874794855	189.062876442734	229.680604262886	284.902552645018	341.584335423934	387.13053005683	415.804246071153	412.002288043338	387.984425392056	356.971380465825	337.532577474261	313.990978183243	284.489455030371	250.64997516388	222.355759524525	197.026779075619	172.264950382237	157.377340411158	125.583146217928	no	20
11	100.015	175.755420817686	191.96455528579	230.85953627156	289.633867959277	345.244062433145	391.316668081124	417.009429304681	413.991736245207	388.529499540858	360.850473783857	336.852010840407	314.432771470756	284.413310970538	251.057504546721	220.728496570731	196.061938858537	171.354076138089	156.142087199134	126.525192402486	no	20
12	110.016	173.945298897152	192.092611940945	235.56842428256	293.230053221753	350.370915392557	395.483179814657	419.903210501366	415.54347726049	390.026129888836	360.957153957445	341.067919961875	317.47932090304	286.799004684811	249.340520653086	222.492980486122	195.55203128418	170.835740077381	156.746646809338	126.661115812953	no	20
13	120.017	171.435601773123	195.019809029504	238.299623772	297.443154962178	352.302399184967	399.961733654706	422.365121884379	418.293875074883	391.452495579268	363.781766740999	341.494185006174	315.947301205642	285.564802476957	251.207709600379	220.068296587166	194.768754984879	170.929722056957	154.989554150531	126.751343819778	no	20
14	130.018	169.925286729795	196.139756760578	238.885426361956	299.584615445535	356.775384253598	401.372327842956	426.865540474564	417.870890172207	391.878586189069	363.920746536406	342.300034771835	317.429829171053	286.486287980233	251.141956093041	220.573143750877	192.984162532456	170.706242019902	154.378496368469	127.283460368003	no	20
15	140.02	167.096786180287	197.955864291531	242.361546719509	304.815065665699	362.311394173088	408.536314491603	430.804146777597	423.793092833707	394.924886171993	367.089328429303	346.902452567037	319.106325325753	287.939824995585	250.245818092165	221.299291211789	194.047319681473	169.924570964864	155.470939383573	126.656773706183	no	20
16	150.021	166.085881178542	200.368849759966	248.064604213005	311.595017443447	366.258554483782	413.276237220629	437.215437523143	427.794256109619	398.092425863438	369.258436165804	346.777412685207	322.897643754742	287.116557585953	251.301987201549	219.975548241914	194.252368855272	168.996019451718	153.845748077254	127.075719603886	no	20
17	160.022	163.841221751038	203.966928719829	252.496261417328	315.78580560134	373.733826553655	418.605700132159	440.314709014313	428.694359096627	399.228022168265	367.507517015096	346.958644304013	321.624545006601	289.78997135782	250.970525895407	220.234813523174	192.157951837835	168.415190623805	153.354121792972	126.136106613391	no	20
18	170.023	162.266109870896	203.857209803581	252.444420485596	314.2428994565	372.040371742547	418.049264488482	435.903258878362	428.123170349541	394.349860090243	365.233775084337	345.916734099997	321.083193898989	288.129795999123	249.693727809649	218.538907647025	189.974144300106	166.648740802569	153.589349029371	125.951158293939	no	20
19	180.025	162.648311752685	206.823091803629	256.434081317812	322.396857690165	378.626257421404	425.917592281359	444.726975750527	432.576892831712	400.647277433246	371.193016170363	349.273166228802	323.257534643116	291.720392268921	251.87930152927	220.199445474015	191.385482169885	167.775096774907	153.06237305656	127.081640539175	no	20
20	190.027	162.255795821024	208.898592085882	261.124190896929	326.24093526797	381.685227010489	428.135293049218	445.466400939425	435.276717346994	400.459786593592	370.453133673747	352.088205871172	327.026042113672	290.71761998862	251.445072760626	221.213620480598	190.740315361235	166.456843242461	151.496570517596	127.179705002179	no	20
21	200.028	158.805348102311	210.762160200769	265.387767526205	329.735649241027	383.736723866009	430.913314026915	448.212226439939	435.509653879759	400.816694491023	370.507930230815	350.837155353045	325.27893991523	289.695883082047	251.498995590579	220.516158358767	190.616466804354	166.747388896461	152.488000524624	126.367799664216	no	20
22	210.029	157.906845643277	211.940002524097	266.990521470882	331.154284319312	388.487014266134	435.717407762574	450.459840043618	437.630908632042	401.14538123575	368.511142638476	353.471918693385	326.306172441333	288.283267705379	251.096553536651	218.868310391634	188.087788558565	165.156626575895	152.257589979079	126.508970284485	no	20
23	220.03	157.900786658516	214.62696626795	268.487306922146	335.704842787182	392.891662192656	439.256305397175	453.065482653373	439.044271221796	400.764659453667	371.989707915077	353.679021318819	327.724136719964	291.611222100552	251.800905023379	216.712551658507	186.79818101161	165.08817904267	150.480279893185	125.640001227697	no	20
24	230.032	157.630359708531	217.100158165702	272.952619272732	338.580016723834	396.401554332446	441.842057001517	455.583775428992	439.591749276858	399.876501502201	370.737752817123	351.682775216356	326.074255052972	290.928427385811	249.116625661442	215.849423307245	185.865880824751	164.307767838347	150.912997355076	126.518967743115	no	20
25	235.889	156.562871167652	218.652425980303	275.976004784309	342.095090755629	396.990935699602	442.29772962268	456.008992998109	436.474372174054	402.727646474673	369.741409922878	353.810832844958	326.739792507016	290.140923850597	248.643173569688	217.84774176977	185.39284832172	163.509789351929	150.123697208724	127.389600590503	no	20
26	236.888	156.575716817169	218.30028824544	274.15846599522	338.666861843282	395.994657380068	442.018395342237	453.172422138437	437.071576755637	400.09717699597	369.124983118775	352.844866599064	325.914293225228	288.817895795111	248.251515439479	217.510358153216	185.678305163424	163.430935364736	151.198010500252	126.769565599971	no	20
27	237.89	156.979182834637	217.999890250082	275.700984955371	339.961273417495	396.960206380544	442.049942555434	454.417889095798	435.984213573491	398.880496255391	370.235169402055	352.682825573254	325.231861548283	288.499364792728	248.7936379386	215.632942670276	184.452646469393	161.901829209214	149.459432363671	126.442279531737	no	20
28	238.891	156.51880672505	218.801129265384	274.831606325667	340.505041716289	395.388739349079	441.718751143691	454.709387657268	435.114645485632	397.068545983997	368.687614656752	350.666870951115	324.307841696078	287.044420417613	248.417243484963	215.852056063855	184.626345219234	162.632252865507	149.772145272537	126.700097040772	no	20
29	239.892	155.989665514316	217.457804908448	274.353177825643	339.441172864709	395.601167387248	440.008738172563	453.141759663784	434.10834281879	396.858126444008	367.803712533268	349.591320946634	324.009404658376	286.591027992885	248.051785292587	215.346992825391	183.80677363889	162.701987154191	149.810891751773	125.415276473172	no	20
30	240.893	156.685815581062	217.696795000417	274.252503764869	338.902408741119	395.019750627886	439.228807857188	450.742508215203	433.797768207822	398.053150603422	366.093134848437	349.910325595142	325.138017001186	287.45663260167	247.399968644425	215.053929259051	185.224369927918	162.996123664493	150.66914514094	126.96424540874	no	20
31	241.894	156.625020754465	219.018974464593	276.020698723446	339.212193761504	395.671962264639	441.683149048038	450.639187419169	432.603778681673	397.329109192145	366.866009209126	348.40892501822	323.253449809254	285.155319904676	247.248800864622	213.778183686834	184.309964128036	163.19110534401	149.815025526851	126.113645210147	no	20
32	242.895	156.617287414273	218.619342566754	274.497021145438	338.776587598948	393.886618304371	439.471817852079	451.542009825245	434.30736083189	394.75699237229	366.317589152246	348.786929061601	324.589577436411	285.935341444064	245.765978232957	215.264533247566	185.569826260639	163.485064112617	150.523574480751	126.241474531059	no	20
33	243.896	156.301683284567	218.443413718989	275.713208960486	338.948026157387	395.210955865242	441.009066869299	451.143629070058	434.787515799703	397.5003090957	366.199797158846	348.677277258436	322.654614332204	283.686442712949	246.58262754452	215.687220289838	184.108322729213	162.620725277686	148.909569399216	125.581804993163	no	20
34	244.897	155.42313631303	218.927885503383	274.4432491057	339.079620413957	395.86873204579	440.609587468243	450.121650797584	431.312202177082	396.148838158822	365.9270755246	348.341065342413	323.41653423511	286.545528607604	246.395307788769	215.432181174527	184.586446416224	162.219194755603	150.153066949059	126.302509646763	no	20
35	245.898	155.165020437944	219.251553134984	274.487297537378	337.913727565731	396.254311179124	439.449110862692	450.278726109778	431.711670908029	397.057465561952	365.760536389318	348.536290321625	325.207236619272	285.227501329321	246.724942783628	215.206763358088	183.852569275786	161.77805468603	149.804033198071	126.09455011474	no	20
36	246.899	156.322640665699	219.585475952284	275.556906624482	339.403548978663	395.814376944103	438.671172141429	450.711879849129	432.473800706274	396.261494116285	364.636426603851	347.306803277694	324.215931855733	285.073757961769	246.076335515487	213.699594336204	183.065961600192	161.957340269797	150.141994190152	126.329370323868	no	20
37	247.9	156.28550447966	218.528140347487	275.563288329241	338.969048254926	395.080006756963	439.498491691461	452.276677849998	433.876876093071	395.701768017195	366.538033094472	348.968310041031	322.918963034995	285.461131435192	246.646367852021	214.901737292154	184.12765163588	162.50470534644	150.236403379661	126.658103603487	no	20
38	248.901	154.837094016639	220.478094023572	275.897734353292	340.435031661307	396.804772692401	440.739008239453	452.34053682355	433.124064754668	395.509690634673	364.339554529261	348.719872796604	322.87240182329	284.504160496657	246.777660228008	214.185907550855	182.393855327454	162.245792280901	148.727369419801	125.640696574285	no	20
39	249.902	155.006962010521	220.276359240283	276.38676927622	338.847740090882	394.360051121921	439.489298346614	453.158909788212	433.501181552473	397.536248677016	365.301116332018	348.092619729604	323.761518371166	283.928138770324	246.390639217785	213.493763478312	182.32040285371	161.305184006691	149.806661701188	125.289962058255	no	20
40	250.903	155.303363705495	220.160139494782	276.997562225353	341.144267536001	396.236384258901	441.107355146678	451.462462925084	430.911012848812	395.302814130582	364.798668202765	349.032179304864	323.07747598322	284.877670051405	246.814990815474	214.688973891047	182.446826247803	162.174284117278	148.735570250831	126.579465157818	no	20
41	251.904	155.220418326407	221.303643349325	276.657361831588	340.546907562109	395.881016794037	439.314202099215	452.174415326704	430.83059698114	396.618107927802	364.097874622076	348.590419362711	322.396881361814	285.510663419066	246.326503517769	213.723762668168	183.483618097971	161.109625690706	149.50241028127	126.061834083072	no	20
42	252.905	154.716702500084	222.0204380069	276.887463783532	341.89175051286	397.26870421193	441.103982894386	452.510917812031	433.474856529009	395.078538893435	364.570491951443	349.319806717945	323.406695968973	285.903506838126	246.228698438213	213.641203674058	184.310629332008	162.603699214094	149.932095128004	126.477359511939	no	20
43	253.906	155.595424632043	221.288179393231	277.008580044584	342.00360663682	398.30424447886	441.107086480918	450.145109907097	432.105389926251	395.557126772017	366.014074883263	349.874034367108	324.010524488215	285.142026258489	246.933867592687	214.757171798354	183.101079392193	161.589781700401	149.366625397126	127.353850699911	no	20
44	254.907	154.763890856245	221.416885547922	277.392862520906	341.139423984345	398.607860943419	440.022891527839	452.226315878815	431.481471977725	397.506501550016	367.727092044535	347.74888700005	324.714657110287	286.150860764498	245.753230539974	214.59537868062	182.894677528162	161.741783350366	148.741703124305	126.521767827383	no	20
45	255.908	155.654853811995	221.176192423777	277.865850688872	341.497124269032	398.615058603517	442.193678072949	452.347619513488	432.748282092203	395.252268613406	364.269181305041	348.884053585442	322.29224030489	286.372985658881	246.872102672055	214.26573040485	183.212901176133	161.202504833211	149.285768984083	126.62322123234	no	20
46	256.909	155.448225228565	221.232937200622	277.406054734306	340.746870056986	397.880080206606	441.540749366001	453.345618323557	434.032349886722	397.027798992994	366.74326696229	350.243357665926	323.025006387096	285.661748683707	246.088868893253	213.505902153834	182.508256795279	160.814455167247	148.783148217857	126.501742241638	no	20
47	257.91	155.077182482005	222.138278001687	279.212411555381	344.305052606084	399.652605731425	444.205920437163	453.393353160972	434.618086118153	396.088619994698	364.420233667183	349.803467719243	323.393417769291	286.013284105431	246.518010582202	214.024432660045	181.717366194048	161.361684587498	149.193470813137	126.824033114843	no	20
48	258.911	155.09694101264	221.227883918085	278.819459676734	342.546186830392	398.485957817013	443.163954450731	453.25574209473	434.252569135216	396.798028709815	366.50674777786	350.174393980083	323.854402957771	283.60467940997	246.187279025702	214.399543126723	182.534735877515	162.10019680238	148.665414007076	126.266769292216	no	20
49	259.912	155.651570813522	221.122045270749	280.827542935713	343.318925538835	399.54984980587	442.001892499939	452.504462782929	432.948566579072	397.185880549592	366.850628754428	350.739907887263	324.310331869441	284.619270535186	245.747101258433	214.148193257932	181.501583131872	161.677130453109	149.007537308668	126.861677119891	no	20
50	260.913	154.862678725489	221.516193463324	279.229269073936	343.594010260126	397.774724921659	443.095064875571	451.763061711609	432.707452205466	395.028029038589	366.378671706009	349.326422645012	326.137150179219	286.960052552615	245.949360359639	213.097214387264	181.516687898735	160.593581012056	148.393020793366	126.406600769825	no	20
51	261.914	154.284749791957	221.991905106966	279.487054745129	343.283659761825	399.337436425715	443.501451556374	452.664373951472	432.904376036497	394.002008098572	364.854664704834	349.730829555631	326.15306448906	285.631823553238	244.886834053233	212.732111484869	180.80217261496	160.846478689838	148.384710336337	127.309495241331	no	20
52	262.915	155.019184480346	221.305290724805	279.566714125444	343.594846450419	400.075295674973	442.042679824544	454.170125008006	433.683410218021	395.208338115257	364.931032854311	348.926915237447	323.256413919475	286.525235918655	246.390832510186	212.580865119853	181.870358536915	161.80111906099	148.467602228065	126.589785011668	no	20
53	263.916	155.556211705153	222.232896455546	279.083284643712	342.922838523357	399.411155629267	442.160796191534	454.509485849779	431.041334888369	394.867887870427	364.059879052202	349.529693818687	323.602203537352	286.174391192796	246.444445310931	213.290212526917	181.444600756549	159.760596498238	148.875760596192	125.894736101102	no	20
54	264.916	154.547791675523	222.263214070717	278.22383524824	343.102122189665	400.400840899576	441.341208402345	452.803316273968	432.009959183678	393.395561388891	364.103811718989	348.94570681288	324.240529747913	285.350641675508	245.306046694499	212.525589224918	180.816670792553	160.098174480972	147.907236280815	126.745465695426	no	20
55	265.916	154.448214666153	223.338828734642	280.573589581307	343.918221206565	399.307529646841	441.796058082102	452.611692210328	430.446633604722	394.862196789266	364.914285982744	349.12639012082	325.561903347458	285.408990767104	245.794329330701	213.605588960246	180.908192354666	160.531260241575	147.818778147706	125.850840449732	no	20
56	266.916	155.286487608192	223.317287300355	279.613435888582	342.918993429943	399.883662248944	442.765445897741	451.154645934298	432.535195489951	393.392820505515	364.202393184667	347.368263960762	323.553826786506	284.576886128903	244.885141093767	211.715701240545	180.284095029203	160.124397879484	147.778128692988	126.291458982941	no	20
57	267.916	155.022295573635	223.472683519349	280.921363416217	345.549511166612	399.896742974274	442.668423360563	451.383140499659	430.842241454896	392.564829011967	362.469385444222	348.199609845178	323.697084750532	284.808400216638	245.810852371711	212.150567757181	180.512505130789	161.090948911903	147.272001597296	126.1506279532	no	20
58	268.916	154.135798649347	223.454711571094	279.432209542541	344.767239961397	399.481431018436	440.289096009434	452.063412726033	430.019062522602	393.318751726819	363.273451707971	347.407163192518	321.779745381325	283.661114792734	244.641247805656	211.603704395364	180.237614334579	159.493893323198	148.038644546141	125.551632141844	no	20
59	269.916	153.477430734758	224.837538358317	280.997290803514	344.877908421161	400.228868411746	442.768909753614	454.060520065196	428.464402586687	393.451654049407	364.106094021673	347.866982115612	323.58256454001	283.747800692253	243.150121878689	210.812333550465	179.409322833266	159.202938549794	147.355310248533	125.444833563707	no	20
60	270.916	154.156345851894	223.930608286549	281.167815885551	343.116139088363	400.75343394832	441.241297361083	451.247409370504	430.322526168347	393.890285834222	363.303461565045	348.914188083924	322.048821445984	286.182755163799	245.79445099159	212.133201946666	180.355381329311	160.274481453163	147.726016710584	126.216239399543	no	20
61	271.916	154.61028043451	223.440131094907	280.896518151088	345.126832472483	400.705179942288	442.359574787104	453.396464037091	431.376614506733	393.89114833933	363.958650799791	346.002700547849	322.972383399781	283.938984131852	244.09393297829	211.893914456229	179.800916710152	161.217045832031	147.413695882433	126.330109458699	no	20
62	272.916	153.072766069863	225.888248125682	282.732776508335	346.035632320572	401.47698792303	443.715974814303	451.667376881931	430.497039165652	392.61429740236	363.000450789087	347.435615587406	323.382672197293	283.1998499672	243.426683705587	211.398369421663	179.6229764445	160.028779233197	147.97394282532	125.834744979777	no	20
63	273.917	153.769134080096	223.273001862224	281.06425846917	345.46681185613	401.004487855208	442.393023474303	449.184452178646	431.523362692696	393.299926962954	363.555158592313	348.79832226398	322.86932601083	284.410508578876	243.58083532919	211.58287136434	179.905517061098	161.482984206138	147.626543521129	126.255900180965	no	20
64	274.918	153.788756037355	226.078090916182	283.040707725235	346.775639166742	401.025238446972	442.107246428424	451.139748023895	430.222019671561	392.715773715656	363.63976050471	347.483640852922	322.233312455901	282.497065063727	243.210246939176	211.248797460173	179.348082264348	158.889194197326	147.482446022457	125.890270839246	no	20
65	275.919	154.864824419467	224.282634670434	283.629145644551	346.393921998876	400.923842735911	445.098777724842	452.928430237252	431.476379164665	392.754089550133	362.799927792619	349.709288910264	324.994513072324	284.540566364052	244.784677443292	211.207655780555	180.180068793026	160.556996659877	147.638870626366	126.310983499678	no	20
66	276.92	154.545025796588	225.151415590976	282.522892711505	346.907858286017	402.406424060124	444.16255588517	452.964115273324	432.54113378545	396.60922456239	366.893334133031	350.77541651283	325.399444044926	287.43216662039	245.228629340292	211.542085534588	180.177855803972	159.471411198754	147.957362056065	126.224547449882	no	20
67	277.921	154.18293749413	227.005464936016	283.809014184177	349.739102918001	404.83574999722	447.399633518725	456.879933504164	437.125469326355	400.317665278195	370.592030059725	356.069910522425	328.661670667621	288.738451794059	246.410355349447	213.751010061224	180.068551287198	160.309991240107	147.872681651372	126.110999322929	no	20
68	278.922	153.656079821979	227.696882860887	284.565143178163	351.013695198846	407.973553974996	452.711964294547	463.661776005711	444.107083858546	403.992134348471	376.575867717942	361.873186572724	335.950721551378	292.134147851029	250.7697183003	216.003709881817	182.604226711708	161.033593386233	147.701065545902	126.511829489609	no	20
69	279.923	154.83516718636	228.946531750065	287.083265285115	354.958618778556	411.483314497764	454.674593528213	466.133152120926	449.163300369463	409.770313192625	381.212456321093	366.45189555258	338.468864519113	295.329903368068	253.300036371148	217.239703809001	182.540595546669	160.975050915068	148.04160242671	126.103540532324	no	20
70	280.924	154.877129784295	229.357790311557	288.290559458779	355.381978756166	413.68017282945	457.239824541567	470.006612191819	451.873806135666	413.144909658935	381.861554644196	367.877636799213	341.599579206381	296.603685854003	254.059249319566	216.774165452816	183.922720966771	162.239273709048	149.009166269384	126.369027324653	no	20
71	281.925	155.015087626583	230.668644319056	291.306535976599	357.010705196191	415.371589839835	460.267137371353	470.782021928041	452.283338055221	410.233695730119	379.3913853452	365.123241906699	339.727093419526	297.540913669088	253.504788374779	217.761917345656	182.014041250213	161.724512961926	147.739359074899	127.112774166179	no	20
72	282.926	159.408308565459	231.195790501822	291.74748872345	357.196519137145	417.163758194692	461.121034918613	471.188834298653	450.086272522449	411.986164162992	380.547446003434	366.740297085247	340.280675825645	295.544237162649	253.777214428822	217.930142038681	182.634114247317	160.391613101515	147.016005228291	126.59146688985	no	20
73	283.927	162.316318017431	232.520548619894	294.716490914562	359.068288847097	418.314025665696	461.906938555301	472.493622311355	451.077780861067	412.270302651808	379.263109360069	365.825745416322	339.130296162455	295.454948584531	252.511900885049	217.635087267603	182.282634407425	160.660787968359	148.853886539905	126.175531773811	no	20
74	284.928	163.87483838085	234.866439473484	295.794912123193	363.064880094258	419.773624231278	462.917574507068	472.907134188482	449.203740706784	408.571260066255	378.57110342738	363.765260526749	337.284921834156	294.23047742647	251.884509892472	215.244238143411	182.522575767335	161.166461737934	148.27830085624	126.387533332487	no	20
75	285.929	162.195297579797	237.23896933741	297.623022006547	363.130857276399	422.876297054803	465.561365842094	471.879928569677	450.539519918733	410.929604912678	377.921699763007	365.23350865761	336.493847904727	293.697513802568	250.136890514199	217.04170873883	182.264894332987	160.971145395924	149.231069783429	125.807397715664	no	20
76	286.93	163.305141449449	237.351040852865	297.881615430009	365.639851887236	424.813445663599	467.161291175074	474.738813441184	449.439962483226	411.037989767125	378.004675761152	364.620641651384	336.534999028475	293.865885869439	251.357627025107	215.269487798841	180.622762793944	160.661292329502	146.677522771419	126.857514593734	no	20
77	287.931	161.94136072292	240.353580074367	303.258339914843	371.046079189785	428.079310645134	470.633793193856	476.452932598159	453.156766470907	410.98690264047	377.218162284018	363.339689763961	335.876597521773	292.446692083586	251.260680178915	215.550602142681	182.120281092249	159.152215128353	148.061456715079	126.579525457728	no	20
78	288.932	162.725814372667	244.778622692603	309.157060899037	378.253712024298	437.49873277133	478.262224423466	482.905348767455	455.573202284841	413.099436517751	380.826272962866	364.704541935532	337.651965806261	293.18869864835	250.058801234162	214.225255393692	180.519122285231	159.27954570693	148.357282267507	126.138300998918	no	20
79	289.933	162.548690645207	252.191849902281	320.527228641772	391.256764855155	455.587450931601	498.184734023857	500.735073224203	469.717503403161	422.594195798236	387.6529610176	373.009259380221	342.848926284046	298.314724365608	254.947750040205	217.087975447209	181.607787346306	161.228375069636	148.723447333591	125.673239361046	no	20
80	290.934	162.937115108087	275.245463053553	355.202163854542	439.392923272412	502.295901462758	539.28339014205	535.189513590249	495.463086993828	443.08835565254	401.841752985367	385.375535053219	356.30602571696	305.972611326402	262.254166219491	221.810681760938	184.386799441919	161.732715173589	148.890574108881	126.422936749561	no	20
81	291.935	164.484810278651	304.399700462424	405.145458263005	506.291758514135	586.827159535238	630.185531232963	619.901998956473	561.303217829259	489.973463935169	438.081386536503	412.029935841861	376.527532692515	322.056084493981	273.505671774324	229.450910566088	188.532648485924	164.052288732241	149.400476522708	125.678890706672	no	20
82	292.936	165.101936497992	307.276844429112	414.138147880413	520.658559543295	610.135344811312	667.419093628387	667.536487554657	612.003928406227	538.2964719247	480.630440512188	451.786782146467	408.898338890975	347.793490858247	290.049484434753	241.412418286692	195.971554216588	167.213514112438	151.263081223937	126.440536807441	no	20
83	293.937	165.664278990198	307.279218676939	411.420175707792	520.339521537177	613.179747937319	676.706891874093	678.825708277138	631.30263998595	560.271203488344	506.856986188401	478.085217891512	434.67067849208	367.547697996936	304.570478031125	250.565411826506	200.990922675773	170.222181798013	151.71070118904	125.265579825018	no	20
84	294.938	167.26749376028	305.347123888608	410.829149329005	519.425678558836	613.27747559645	675.467801781246	682.203186080504	637.660909972664	564.956455268539	511.552271658519	486.887384719305	441.979306360653	374.950527588228	308.087662135376	253.266174117945	202.588349653336	170.922816797876	151.546993075028	126.157454479502	no	20
85	295.939	166.759058703918	305.431376674812	408.798343543456	515.519335990422	610.061063793103	670.691853267006	676.903875513128	632.512215194391	563.260943782641	509.518008073792	484.973165096339	441.512725753925	372.193933932111	307.051792962763	252.60671589803	201.481117671284	170.055687392865	151.874629496615	125.639903012331	no	20
86	296.94	165.460804947935	303.631259095676	404.36719974751	511.349844486712	602.54801259531	667.908482884388	673.313330186737	625.096116889403	559.088652658187	506.809011178414	478.272225056739	436.104321374146	369.936251257851	304.263916531739	250.218205120253	199.657470691448	169.786323232451	151.989400549201	126.674492617703	no	20
87	297.941	164.967884828578	299.839859479205	400.990045185407	504.175210552541	593.14863054423	652.811896899706	657.562559900223	615.641346488112	545.789631529998	496.977972973084	471.902073101141	431.250348959064	363.558527742513	301.391447019835	247.760743885426	198.691840840808	169.243339331803	152.148231258974	126.871677613917	no	20
88	298.942	166.245753955279	296.103215138876	391.400312194762	493.828566530863	579.882787594796	638.827182982018	647.478161808873	602.495537917604	536.655389727398	486.991402177857	464.486300509172	424.172181954339	356.955695430283	294.820838928187	243.51098256243	196.957264144045	167.05447240738	149.98726156653	127.03208977147	no	20
89	299.943	165.044026752734	291.134239159157	385.878300988509	482.98856848652	568.182335727526	622.758160180466	629.09082130126	585.253181934581	521.771133928613	475.280046220761	450.925420165599	413.899079066486	351.514529637168	292.151831716711	241.01051414552	195.322257184585	166.481591638804	150.12676988886	127.207534120069	no	20
90	300.944	165.665133433416	286.532165255568	377.410249109183	470.616005415768	550.681631353326	607.542853829612	612.049942741851	571.947343872063	510.577233002091	462.923887584824	443.659006092554	405.551177303844	343.680645785724	286.507706659327	237.983001850492	193.016376092188	165.663551046334	148.941732862964	126.151434114353	no	20
91	301.945	165.6941789463	282.568043574682	367.138313786727	456.304125864148	532.621693979098	588.235564632296	590.331175228276	553.196842304108	496.952305458629	452.825574033571	431.464316788703	395.250427962782	336.632882142977	281.276518021925	234.716498447815	190.958558015257	163.991556961179	149.683385793102	126.617691159348	no	20
92	302.946	164.096190709454	274.385928212907	356.33249415314	443.769108802161	516.796142619426	567.930554368381	572.419772694854	536.81800169153	481.28764158353	440.882604221545	422.913058717198	388.786345835077	330.842311855298	277.183979778443	231.353757170584	189.338701316012	163.976383281424	148.925845444005	126.827313907943	no	20
93	303.947	163.314441099322	268.165568770483	345.677588780885	430.479539486096	500.356207341708	548.605709959278	556.123419485861	522.58463028573	469.248558232203	428.453213655748	409.80315724626	378.809005257333	323.254745090756	271.273951761765	228.272647989394	187.016785378783	163.26612172154	148.677003610987	126.019197661945	no	20
94	304.948	162.24852631049	263.644380999236	338.766621777698	417.875204043714	486.419888099145	534.145797192146	537.933340599617	505.207236924495	454.629656472745	418.106694813746	401.442140421167	369.030698506538	315.898578315615	266.206840568706	224.415829880091	185.292567254402	161.427064686548	148.120839041962	126.191161457715	no	20
95	305.949	162.359285013908	258.189938931681	330.010315836345	405.448915934504	473.728016318485	519.010276626984	523.193439406522	493.293846289296	442.51415105524	408.094050081411	392.608908685999	361.803644252314	309.748554574344	262.611377160387	221.482548768722	183.611127125171	161.431719145344	147.329853505254	126.112292449256	no	20
96	306.95	161.992285487907	254.161887446956	324.768176908829	396.664415411185	461.240784142023	505.671440518049	509.9087587007	478.318760581404	432.046420198364	398.499796033085	383.674533102984	355.08793122762	306.034412469213	259.512125933328	217.701485404315	180.050737760961	159.91975291025	146.977767504161	126.338676911945	no	20
97	307.951	160.267400319422	250.146801407118	319.36476982753	388.601740054034	450.650704795092	494.700369264948	498.70554451254	468.643649054736	424.131083035859	390.505204276397	376.290174191012	349.624893356061	300.715062033725	254.341884637019	216.491278353577	178.210013442404	159.665806667002	147.510907098203	125.954173839585	no	20
98	308.952	160.227224968074	249.912949434123	314.385768368258	383.086909577098	442.974401303397	484.004957089129	489.219488089976	461.100854179947	415.411910004323	383.75653020708	369.98704552192	343.455635742392	297.148743393652	251.715299431485	213.093710035856	179.467549986099	158.961268063223	146.470959500051	125.930363519234	no	20
99	309.953	159.98948384078	245.531038350873	312.746582145695	375.950874005337	437.64350187157	475.632123563663	481.65688378945	451.805546763577	409.946952417403	377.722926966685	365.827769889246	339.82588552723	294.358814179163	250.329953832337	213.391892144116	178.830853207538	157.82139361408	145.334907928607	125.801323199379	no	20
100	310.954	159.669569734916	245.323852216941	307.211817132434	373.015770501466	431.442532185814	468.529922411947	473.506766691741	445.586804214211	403.760256101019	374.359539768874	360.83051121448	335.565594414858	290.95853791334	247.511321485186	211.434873827644	177.659384355307	157.568813459661	145.742777957133	126.107442140014	no	20
101	312.068	157.799863392828	242.955968153224	305.429838019513	369.829065326171	426.89722057251	466.437176612636	467.644940550296	443.25609423513	400.988580700583	371.144310052596	356.332721450975	332.10077583797	287.702512894936	245.491421687811	209.074840868519	176.26197171736	157.47119203389	146.053652001097	125.98899179697	no	20
102	314.067	156.182497527633	240.96823759386	302.284105370761	363.824007684974	421.755662080715	457.81735086827	461.803931373601	435.195624528605	393.86098936673	366.879915440706	353.433450942895	326.839377321231	284.095825952281	243.954121873284	208.880325997624	175.557284773023	156.328729820921	145.289933836338	126.500867358409	no	20
103	316.068	155.618598192606	240.122547235125	301.983122414193	362.267438143438	417.688934411119	453.406469193833	455.281841003712	429.309526216006	391.04505990519	361.60198289636	350.720462191384	328.412603556626	283.270926811947	242.910496609679	206.72356735306	174.93344994638	155.730103204815	145.895648225694	126.609466493878	no	20
104	318.069	155.811357141689	240.133884171848	299.269612136181	360.716623604835	413.585365554184	448.656134900395	450.461023545403	425.000592511299	386.064620243762	357.219652513561	347.356226585519	324.030058569508	281.154497999519	240.283936053729	206.125568653529	175.72515112287	157.241590740553	145.708257828553	126.2817833786	no	20
105	320.07	153.230631852473	238.877177910324	298.006705971041	359.603475905838	411.460135317157	447.921171137965	449.987486179873	421.386460202119	383.801222389421	356.600482358167	347.66029832025	321.531389507662	279.123884774261	240.72431327313	205.707757839002	174.024399421357	156.856878036687	145.235665090275	126.907286074811	no	20
106	322.071	153.632740247953	238.84721959393	298.84110490907	358.802056651061	409.094735836342	446.445315279273	446.637209075002	420.908872975251	382.789472680825	357.488339177906	346.30022331055	321.906568437224	279.861732173586	239.114982025984	205.57129801611	174.138212150805	155.439846406333	146.018528771354	125.447448510976	no	20
107	324.072	152.224363219292	240.620273013832	298.046083818252	356.970169341863	409.19549140181	441.879518206536	442.993330345256	418.754228011723	379.375258815815	353.404706010416	343.923827631614	320.471828172091	279.027375450268	239.66372584788	205.63145422674	173.141530010939	156.388115643631	145.095522766109	126.284045104004	no	20
108	326.2	151.758103381185	240.582186105921	298.146542740045	355.842985606528	408.37254969841	441.760714306801	442.746927742963	417.540241743635	379.718450664865	351.791242443634	342.057419848342	321.066054659	278.725859739585	239.106051594001	204.136988900011	173.120222678945	155.076276629214	144.687195049581	126.566875041778	no	20
109	331.199	151.665970337411	241.343039024666	298.551566969899	357.490781376541	410.16542572101	441.900624325857	443.834111999371	416.360372631837	378.258360970121	352.546410388851	343.135042436564	321.137278817755	279.071421108907	239.488371522631	203.902819386863	173.126976814408	155.515177827293	144.952010334577	126.091790100077	no	20
110	336.201	150.647874553829	241.528390091584	300.910456108932	359.439512665679	411.367203674199	444.79728149526	442.931333715427	415.649700149276	378.534783266252	350.219849368486	341.890353241362	319.994333885986	278.797102160644	238.064685714198	202.525709455206	172.618814456868	154.654116388213	144.956645343918	126.300205847781	no	20
111	341.202	148.874503528034	244.201510731937	303.853519524922	360.753238017169	414.963429664906	443.703023469443	445.213113868	418.144718352965	377.916713969746	352.453172793576	344.834507909102	320.93749797183	278.824288669526	237.34377790837	202.004578015642	171.519367576666	154.139296387	144.559774490324	126.023890355219	no	20
112	346.203	150.445656032526	245.527251733127	304.764488292562	364.490728412065	415.354338422221	444.946529334366	445.231296004969	415.096392706153	379.773291487551	349.877261050583	343.254241974075	322.232480502974	278.568522039998	239.21604202471	202.144778110911	172.110770075922	154.351323505899	143.73677955781	125.899611056915	no	20
113	350.267	149.567182735706	246.654824172433	305.856296180282	365.369450514321	416.283706394535	445.987865595326	444.824648007912	414.546590690143	378.828776014467	350.556194441321	343.237386835578	320.846323058314	278.073755192105	236.755221127335	200.991382712821	170.961333821223	153.858579870242	143.690746016388	125.827658471651	no	20
114	360.266	148.503762571432	252.05262413406	311.116406311156	370.557964198954	422.653955137402	449.296183760645	446.20153556782	416.048866992664	377.345911665014	352.664773689386	343.554642604539	322.87853471702	279.16381218673	236.935660234276	201.839889935612	171.792830228358	154.763867938569	144.588135149151	126.784173202784	no	20
115	370.268	166.662531747267	166.512593853565	194.717593168813	245.661251913676	301.111842757306	352.652195586644	400.087417916574	436.149396920236	457.519831431125	447.920839532475	422.007222538707	396.84202554308	382.651781330566	362.685242543982	334.271074680898	298.157599551281	258.816171666965	226.239012622149	125.981020688977	yes	10
116	380.269	165.595304201324	168.441845067329	196.751809780567	248.742606813796	306.445977095506	358.551828015112	405.208581933823	440.91875770132	461.149331644634	447.933680400691	424.172575381298	399.911969511179	385.215544144766	365.319118842339	336.97087306386	299.99444998953	259.062535598408	225.748545489865	126.339213126805	no	10
117	390.27	166.284706011955	170.228639789355	201.149684302742	254.844274130202	311.900328952739	363.282898174545	409.467241227269	444.169614290228	464.896770389867	450.544166652665	425.567734078397	400.579332051154	387.295383855915	366.370069886253	337.457697360132	297.63582255514	258.997546119544	225.844684469227	126.118571136829	no	10
118	400.271	165.831503222364	171.783345612178	204.250426095946	259.300363936739	316.651735716052	366.389511838609	414.07801891318	449.196607840659	466.877108103246	455.871836346055	426.769123154997	401.843152310126	388.122476707338	367.501728984778	339.094270609498	299.675839632123	258.878186809777	225.224734310867	125.935906277504	no	10
119	410.273	165.278058356622	172.439933931894	205.503566962559	261.953606176853	321.2317244648	371.363486114809	417.674946031094	451.086533309892	470.873510611423	454.302100273763	426.534436577752	403.259480508206	389.075527954291	369.230379670572	339.325012678675	300.791793160803	258.778348021353	223.812002740084	126.295359496759	no	10
120	420.274	164.300796512938	172.740577959778	206.988965553554	264.391101021606	320.683876803521	372.324936722146	418.17245407793	451.732572300172	472.308445171023	454.041347779853	427.923125684978	402.014839129469	389.003346100844	369.685651163463	339.712941290041	299.278790099421	258.489627252154	222.286422991122	126.797285349374	no	10
121	430.275	163.967527329007	174.933034121417	208.949592105256	266.928478501567	322.258114013651	372.599147297711	417.101991027244	450.891284428107	469.448388445594	453.381468894945	424.790717225862	401.189125431702	389.173884666686	369.223290513896	338.705111861104	297.494178583648	256.86287006931	222.125071674388	126.852771737463	no	10
122	440.276	163.956573691535	177.204418954189	212.200596811536	272.075531812609	327.606633338012	378.561263051323	423.716262884366	457.069857028483	475.104612428865	457.972537665538	429.89865090929	403.2591265673	392.958307916478	372.20273434677	342.162770704796	299.935302935021	257.498326090594	222.357880793082	125.828910657404	no	10
123	450.278	165.396512106468	178.90207663088	215.244918901858	275.824572900812	332.364955710319	383.754192289484	425.320555917462	459.257939101179	477.435120770976	459.018106877911	429.365584271602	406.353949298008	393.262115803691	375.556682758141	343.549411397696	298.632610756635	257.474801032983	221.547302657111	127.341549286003	no	10
124	460.279	163.28959181336	180.14784665789	218.283891053029	279.375408805692	335.496759706132	383.958764891319	429.836896684961	461.319355374757	479.367016013954	460.282830326988	430.8513395799	405.596822300872	394.281780276662	375.31947436721	344.964048312905	299.896576236486	256.69416562672	220.768448305692	126.966473582949	no	10
125	470.28	162.490101814054	181.63387792604	221.803915769596	283.389772049841	340.863187803967	389.988606039094	433.537295696111	463.888506376713	482.322352130691	460.784870304687	430.146929558635	407.14790215748	395.760470092726	374.216047690626	344.146519103983	299.341058337685	255.843381712339	219.599911549881	126.568477596705	no	10
126	480.281	161.02781560119	182.613937638799	223.789917598058	287.405781775964	341.933462885414	391.166651873599	436.89021229838	465.523182110162	482.133706568696	459.414418279963	429.97347279416	405.3493296931	393.016888688766	375.734478712064	343.640218648307	298.766530802169	254.521439485359	217.433004229168	126.831385709412	no	10
127	490.282	160.677704111482	184.491754165591	226.339153352847	289.009685214582	344.474231742896	392.816047054689	438.139179557132	467.734084499588	481.654715731839	458.38100476743	428.590466462058	404.667862271424	395.382137187076	377.467254980808	344.384317622896	298.945666227615	255.28003769787	218.04087357395	126.454240937052	no	10
128	500.284	160.697131553382	187.317605732734	231.376405499159	294.829295996621	348.551540290059	398.50434797593	442.216938110794	473.229552062712	485.853409097073	461.581379602448	430.749454111721	405.338990842924	396.768085256326	377.169290436145	344.062717085579	298.194903217417	253.312715692714	217.408435143584	126.861027972606	no	10
129	510.285	159.025401643519	188.156503726298	233.580131799986	295.702391276243	349.560674205861	401.928760639652	445.277372708652	471.48970198779	490.051308586405	460.704921126088	432.164918952998	407.033572414872	397.620803728592	377.81631131352	346.820245546414	300.168734941309	254.482862071725	215.072245027762	126.092391083715	no	10
130	520.286	158.903501174695	189.403351143755	235.49468863708	298.727477229514	354.083485557626	402.799121398738	446.292603170437	473.941567609445	488.192940858766	460.657034741437	431.087469917758	406.82315607034	397.316253118002	378.783312044465	346.519887676463	298.683236835363	252.935310220812	215.277099209999	127.73004851294	no	10
131	530.287	157.0712938601	191.807033971874	238.480919562647	301.165813837711	354.085011022765	407.329634060949	447.706788713596	472.477457250692	486.15390251105	459.707962315413	429.47861472682	403.914342099317	397.529608708287	380.86021872934	344.679702575695	296.295753836596	250.892077499087	211.942084966514	126.488434704204	no	10
132	540.289	158.121301187277	196.173309864118	243.349980791592	309.02864684529	361.192903881239	410.466153647527	453.783871843775	474.875364986374	488.241038415062	461.492387762365	433.739361805286	408.237161705181	398.522643851475	379.592778366364	345.951335154295	297.553395739667	251.488669294721	211.60860014166	126.927210582686	no	10
133	550.29	164.039914348121	195.252108990886	240.583387963322	300.603912446308	350.686717057878	402.138537939127	440.30640322201	462.820065783417	467.524143205535	442.013539597052	411.23451437905	386.538525250131	373.752844802355	351.221752277128	320.004927992785	276.352337160882	239.723050187199	206.073713706932	127.427873114706	no	10
134	560.291	161.946545440163	197.317021193511	243.421400250625	303.653860877975	353.747916458398	402.505872407427	443.847228160343	461.559450370304	465.636155655572	439.260842592357	409.317409936822	386.802489822587	372.904511062267	350.045546964115	319.024115535789	275.374227001314	239.022163026053	206.429583158326	126.921220376688	no	10
135	570.293	161.383261741239	198.669023349935	245.768127151425	304.606267596613	354.136831997777	405.962218053263	444.067421280027	464.349547924214	466.596304859241	439.936885172125	410.112335097081	385.247314544287	374.541710406739	351.13720490984	319.730814559779	275.393767800308	238.314080835857	204.454568179593	126.670988114351	no	10
136	580.295	160.935771412208	201.177889140269	250.126264163911	308.611458933276	360.138176184819	408.868635198164	448.468129414393	465.975456031881	469.593288972732	441.132579831586	409.862300970269	387.022809916337	375.568497806429	352.369970455175	318.702790430371	274.465646730073	237.265027770773	202.438535322686	127.170766355021	no	10
137	590.296	160.587983188976	203.024807671801	253.906203999865	312.718392857547	362.351321490132	413.155343812577	450.145781584541	467.283532187405	469.425321331525	438.695751826091	409.906876481872	385.667532079567	374.239183763597	353.945437482218	319.220960232232	272.878878933682	237.068364903008	201.981855001963	126.856572427354	no	10
138	600.297	158.834455454913	204.827980168818	257.938233508585	315.036072356582	367.029026263796	415.944413796094	452.039057284226	469.454538517802	470.405533981948	437.525814741608	408.911385232099	384.555149328376	374.000141264566	352.225572407443	319.086250017325	273.698240803035	235.39714030943	200.539520103914	126.623022199558	no	10
139	610.298	158.788719868803	207.500419782519	260.842305429101	318.73589841357	370.104778595699	419.27884440459	456.076999172327	469.140924910433	470.815030102045	439.611399721909	407.911239054448	387.977140376792	375.175346075557	353.245242268957	318.535551241975	272.620236565144	235.523717871455	200.004792042847	125.901199251181	no	10
140	620.3	157.033773401212	209.755227049132	264.763309105228	322.296453994323	373.640926372815	423.051638056461	458.390613034717	472.063281782956	471.338705925074	436.13699283261	405.935973953724	386.164195737479	373.862182244641	353.044796140703	319.495789304161	272.23244531655	232.239556166773	198.276088309474	126.190815115797	no	10
141	630.301	157.398274014346	212.022562711885	267.514843111544	325.229896025374	375.612706907398	425.204968186892	459.627352137441	470.428224447273	468.771359962125	437.227748978552	403.423421260238	383.381636203768	373.668318406088	352.222920530744	317.576736281608	270.421850220426	233.024213201223	197.127636970576	127.255589529689	no	10
142	640.302	156.599919305582	213.866162676149	270.440296541273	327.979951551014	378.847361310152	427.181170195404	458.15398429078	470.233119423421	470.708564433833	435.368547748344	402.990795594801	384.317706778484	371.840519428253	351.454006353644	316.585166749616	269.344201947437	231.327765395435	195.86284124253	126.512013282028	no	10
143	650.303	155.238125830298	216.154260173995	273.86153044985	331.067851242681	380.561393604148	431.456757569121	461.115622970473	472.94354561051	469.241021701188	436.052051537473	402.509473021393	382.295441168683	373.044728515508	351.333781763016	315.704776938987	269.412980867854	230.706361497143	195.63109338065	125.962153055472	no	10
144	660.305	154.766280118675	219.628280562232	278.020238938903	334.479034060962	385.425326156018	433.813000436613	463.562201037922	471.059271669687	469.533370734219	431.806335018778	401.150870992838	382.405147603498	372.752641045309	351.060271367574	313.42967194351	266.987790549872	228.314225726636	193.839325478748	126.83163643946	no	10
145	670.307	154.436494722081	220.913238803856	281.61342743794	337.2462609621	386.402485518591	433.504600918395	464.03881852455	474.574503721857	468.567499328109	433.494545539787	401.296331939825	381.35153361546	371.687711982558	350.249551530301	311.355334134593	265.985335204159	229.133675429128	192.556469036965	126.132628953018	no	10
146	680.308	155.665466236208	223.457233360413	284.404748139079	339.416171350543	390.615017155078	441.539320230081	467.472618693817	473.35350367049	469.12537537105	430.608997640925	399.520869104962	379.025003986057	370.259405678693	349.164698897467	314.535998482974	266.840425873139	227.388026965907	190.975556683064	126.80396382366	no	10
147	690.309	154.157097107689	225.656758797158	285.650825409434	342.255449604333	391.72363129422	442.13523127067	470.351296668604	473.385401732888	467.771653289083	429.220164644684	398.464233308601	380.096905500055	370.53500503984	348.31140468977	312.354106446836	264.32450544655	225.516991803261	190.788011860586	125.990820647883	no	10
148	700.311	153.359018190747	227.410104940968	289.525426400575	343.618810476699	393.858299809445	445.707433166448	468.817661588797	473.888861186292	465.90051780805	425.793606878617	394.998805611448	379.471184786964	368.351165469342	347.322085368053	309.166451927257	263.501897778058	224.455382661948	189.97513081479	126.887507016554	no	10
149	710.312	152.293586637833	230.828032838736	294.361489238208	348.077467483047	398.678534328042	446.223461772951	468.878704363767	471.923892519428	463.39557750318	424.768333223783	392.393025973722	376.658438656927	366.335982983771	346.597267047807	307.560917005409	261.884284092167	223.526432171142	187.217517979998	127.556101204378	no	10
150	720.313	152.235255136787	233.35576023653	298.587045565033	350.808183163261	401.379977943626	451.344678880235	473.072036798954	474.177822571131	465.415385315651	425.723027767121	392.97509236392	377.141558162671	367.332300260932	346.965216288755	308.001429847907	260.780268728017	222.50991317954	185.714931259075	126.831412301748	no	10
151	730.314	152.537522077693	234.644081354365	300.14535025843	352.27702872293	402.577455424148	450.802140836729	470.185122564095	474.735591783108	466.134455676298	421.442643807162	389.203308883284	375.992009251719	364.677515475348	345.084072506807	307.352981705881	259.597269919934	219.613449661061	183.84763250645	127.042740868205	no	10
152	740.315	151.969990349799	235.999577626541	304.035056634376	354.18978231762	404.269654995054	453.7962851296	470.750188483104	469.924090616915	458.999458268616	417.278166640568	383.427124376283	367.534720877526	357.793760495959	339.926580091401	303.175761434644	256.965968321095	217.935226825729	182.658149468838	127.158202136983	no	10
153	750.317	150.786361050202	239.053473928746	307.000310317228	357.332915281975	406.675567135573	454.878320861617	470.754601710082	470.29699987568	457.211294448075	415.61831211485	382.916233738114	369.50858354427	358.1349307678	340.004774554812	302.316871745852	257.407967938504	216.945416365893	182.545726330521	126.496782352715	no	10
154	760.318	150.274601631523	241.220576336679	309.043959610961	360.451984728454	410.297809010416	456.19401362687	471.279817995759	470.399225387328	457.644127630441	414.574880995403	380.287630863129	368.436019468748	358.509937915682	340.997376722302	303.153685307936	255.200224352875	216.333034384835	181.364210597848	125.549011312591	no	10
155	770.319	161.784297887411	175.84679097521	213.92703999244	277.642970975936	339.583538358879	390.764232016213	435.942735705919	467.646983735738	493.741207076935	474.050325133721	440.852577410495	422.768522405101	415.145710441391	399.045250899911	366.477727027485	318.685462701349	269.379052691735	227.179929223897	126.382388849244	yes	10
156	780.32	167.88254430762	178.761979196713	215.794401837719	272.765434032924	331.924838869698	381.780900415311	426.140750976682	456.422270467836	474.185599796984	456.957452903654	430.025820779202	410.10972593997	398.101636533249	373.515712695071	340.803329431309	297.88323747535	257.754816261263	221.335708997409	127.058164857494	no	10
157	790.322	167.845756292909	179.692731890111	216.898412149758	275.68023816849	335.117949591376	386.623848247969	429.240334834339	460.262114397519	476.904078713538	460.60135462641	432.544573130605	411.842529141273	399.015006489658	376.906640018319	343.998904507947	299.383438146566	257.313124633126	220.195431592731	126.627953359491	no	10
158	800.323	167.655367777916	179.816768494659	219.501595251271	277.996606436755	338.361537449313	389.60205799609	431.505042869759	460.266730594297	478.511618142168	463.162238399955	432.86619301049	413.644266944844	400.297321989541	377.159591788157	345.362165190315	299.729130498778	256.581935246045	219.994998129532	126.807194308162	no	10
159	810.324	166.939987113491	180.06951206113	220.345420594417	281.41773329291	339.790133061201	391.047894534368	433.953899505217	462.474383585074	480.567365554887	461.691921131121	429.403585031235	413.294508004901	400.885762987497	379.035824328733	345.75755599528	298.834478010262	256.59115514598	220.461700051324	126.874571734308	no	10
160	820.325	166.265789498276	182.030425315015	225.686904172968	284.753514628132	344.412769904683	393.743307736872	437.607879220821	466.180611985198	481.50088358143	464.804504432805	432.805926147848	413.667836164572	401.860096583035	379.980443918755	346.02084339702	298.933172439744	254.754434408996	218.329366105573	126.793687059843	no	10
161	830.326	164.30978698098	183.934126742095	226.429245255905	286.753218906923	346.221055617278	395.654879146354	438.602103083126	468.889890726924	484.402365373242	463.271212220783	433.700252972203	413.717641798314	402.442474240473	380.458144523562	346.887042639491	299.260463977895	255.404926464714	216.80236351902	126.696134714859	no	10
162	836.176	164.503560411062	184.871315989742	226.926370656825	288.127330918044	348.065478761071	399.192414854805	440.579991367449	468.11688257933	484.746494404864	463.304628465674	433.037684584466	414.047692443638	403.127969487928	380.953226481636	346.992181965186	296.489576349769	252.207428617385	216.337083745837	126.431779313982	no	10
163	837.176	163.680277907448	185.03271866322	227.575232093831	287.101353166553	347.991506869735	398.639078916086	441.887392867724	466.50012186578	484.178672403178	461.539184698871	431.800368064459	414.401923112285	403.81216380387	380.132937041344	347.034770367488	298.257283542843	253.034909423835	215.327108711577	126.678800975455	no	10
164	838.177	163.141385678252	184.961196623528	226.24160356268	287.629716547681	347.873399526087	399.514785743533	438.80478823133	466.04388409416	481.851205862951	459.96299945452	429.838325058576	412.607770318362	404.150935570889	378.817893793842	345.712920781261	296.288907973526	252.493250328241	216.161630470377	126.33217955231	no	10
165	839.178	164.180168611995	185.228620063254	225.632853839726	286.699751015421	346.430728235604	396.844275982692	438.228606586542	465.457027468078	481.114101745448	459.664720131622	429.666704418621	411.952331096507	399.628123605624	377.771959939954	343.96668130788	294.179548843585	252.674463837031	216.456280281319	126.569691624243	no	10
166	840.179	163.134387751268	185.083151843488	227.624599696477	287.462931098658	345.77543438329	396.737137677085	437.002667093703	464.507042820055	479.504395793783	459.388750480237	429.718968192903	411.324820216978	398.999259728562	378.474332731307	342.325329281139	292.846860992866	251.006265293126	213.854846858312	126.831505896906	no	10
167	841.18	162.918308509539	185.730765121756	226.544525746704	285.802017007954	344.924279795234	397.752846293626	438.883397909329	466.751986760019	480.003617757636	459.533421852321	428.667270095589	409.733666419643	399.647424439989	378.833490496358	343.714914377421	295.283094387072	251.022012674286	214.198842481513	127.206428271203	no	10
168	842.181	162.862315475508	185.329400055961	227.250789679023	287.94810313427	345.929529525841	396.726421379296	437.540472802617	465.486203653478	481.695305674919	457.927188745834	427.698701303685	410.739614998134	399.733784503518	376.325196180636	341.243805945815	294.665229762886	251.997024697144	214.319929967115	126.241382733403	no	10
169	843.182	163.349688363128	184.634328607846	226.191254412576	286.921262913043	345.216603834889	394.784954529668	437.441008276512	465.429259121069	480.057683617002	456.892017664352	429.781515061336	409.018148356762	399.153628420174	377.346416044497	342.791859513632	294.39996551151	251.26965175141	214.684549220139	125.813327484831	no	10
170	844.183	163.918868145856	184.664126739945	227.185524417141	286.607414597439	346.303161194969	396.841899070092	436.21051886084	463.107106190058	477.924946511478	458.256926998344	426.799872618778	410.592302336071	399.286102681277	376.049841521469	341.19991233413	294.280210143887	249.940287490035	214.457914204659	125.967650014907	no	10
171	845.184	163.008739206882	184.562930480514	226.424540514664	286.969082980676	346.02641179529	396.031660645063	436.96703512304	464.295581733324	478.895735707841	458.22474189374	426.256635158269	409.889646232433	399.495944188066	378.341075144457	343.432305610972	294.539597324346	251.262637458025	215.314485341113	126.866631620264	no	10
172	846.185	163.784193871235	185.553565734881	227.316231378229	287.400506884755	346.546407631186	396.142866520283	438.199600704167	465.574643061237	480.77525996604	456.86246375556	427.375139669229	409.526734630022	399.332313902354	375.764689463244	341.267825697871	293.713548161698	250.755774412627	213.561502127443	127.116279066524	no	10
173	847.186	162.947818229732	185.087632164296	227.841595578921	286.670425878471	347.357685336324	397.525775385564	439.318568937857	464.025419108552	479.855237536831	456.406699365999	426.552442072407	408.062294289541	398.893050873527	376.783448596252	340.894017576562	292.088374835654	250.384199560763	215.006719267784	126.380944493659	no	10
174	848.187	162.096251675967	185.666037916833	228.089431009408	287.604831455795	345.591869926805	395.547180406606	437.730751089599	464.419602178619	481.214377209723	457.472509286599	428.102615084839	409.19307594972	398.769284625591	378.534528541862	342.938836300316	292.853382579696	249.391395294896	212.03066184943	126.465499998187	no	10
175	849.188	163.114207469825	185.58396804108	227.921196545447	287.421592697698	346.9668949315	397.657853722322	439.888085843324	464.745414209857	478.587921693026	457.522770186304	427.360641186752	410.971661170837	399.162093482446	377.342330176903	342.510655272591	292.202830387852	249.55290898575	212.743552525779	126.453450302361	no	10
176	850.189	162.510861806621	186.689152446477	227.86525035586	287.850918476371	346.79912396549	395.955560096181	437.671051233067	463.273984298074	479.467070857081	458.301870168527	428.402004786481	410.652603944083	399.62861026965	376.851808919679	341.784843101041	293.95477231146	249.389035281904	212.519558240301	126.253368322039	no	10
177	851.19	162.536435939097	185.83752456122	229.767131767943	289.676293055016	349.970491208047	397.225633525549	437.56785238527	464.42883979702	479.466684488275	456.502819707877	425.732757299834	407.996169466973	398.820379066729	376.39666783627	341.897284068382	292.792872931826	249.199812150811	212.044823511235	126.97260000906	no	10
178	852.191	162.711326081913	186.74477306345	228.426738700015	288.409037686392	345.858730415545	398.476854251393	437.270579428108	465.829915349963	481.227271337635	457.780604540988	426.949545457673	408.990897257991	399.73048307272	376.988227924207	341.530686504602	294.564683687712	250.071219331585	213.943350746475	126.538856214029	no	10
179	853.192	162.212622630859	185.99511527973	229.452024902656	291.020467082943	348.144871016803	397.746955134736	437.683277225713	463.165543499465	479.76124276056	455.654521049269	427.274323877861	409.573606753668	400.205900921325	377.363930452096	341.589911132997	292.532978509571	248.463390321919	212.762605800204	126.596937330124	no	10
180	854.193	163.11063858658	186.513851280915	228.92105444767	290.666402689745	348.719559658892	398.55244364096	438.480688830023	466.078204688285	482.193322726078	455.970495200573	426.71279755849	410.360804999408	398.987522148133	377.708813723177	342.69899216477	293.870864874576	250.00835657315	213.771036619249	126.623946727403	no	10
181	855.194	162.74468368444	186.503481406199	228.905258823786	288.892032556137	349.201558031769	397.975775204348	438.768190726226	466.417058549006	481.101785535942	457.027917050542	426.562857044162	410.505352437228	398.657624391767	376.835111027064	342.252147098179	292.565318868997	249.06983204057	212.855348681547	127.06756061723	no	10
182	856.195	162.080057435311	186.807765148688	229.631460607607	290.687713250392	349.016578594885	400.770818810731	437.700861783582	464.526655933542	482.783323866288	454.936815221239	426.343301273685	409.85688614899	399.826160417028	376.672475381844	342.138590846229	292.755521481409	247.573397169696	212.915639694458	125.758583351088	no	10
183	857.196	162.308447978335	186.959098243808	228.531328416277	290.191836312413	348.790856294925	400.194230958855	437.078422130515	466.447146059578	481.155632054648	455.993008979202	428.093974927888	410.812775054893	399.54434271583	377.612738793053	343.188963533021	294.206781846991	248.436928540253	213.023523938466	126.472114838976	no	10
184	858.197	161.778016903646	187.246952234418	229.538879994052	291.006839236549	349.116708993607	399.821461872565	437.937262930746	468.584031161494	482.496378913423	455.766369446145	425.892291216036	409.950903980097	400.715000719942	377.943996097588	342.127146871116	293.39200559425	249.864812047328	212.728826277639	126.696040618915	no	10
185	859.198	161.237550876303	187.586879019581	230.697615258566	292.364213973266	349.319356244962	398.977756442207	439.31866381578	466.409953783338	481.339295896057	458.064239513639	426.824583688608	410.577665479102	398.891271325383	377.187539776107	342.449643909448	293.183571570875	249.83651477899	212.857798603722	126.946401851002	no	10
186	860.199	162.46174129961	187.07096163196	230.563953240286	293.495064310631	350.169323983486	399.243608646659	440.910642027837	464.041294433633	482.665212497841	458.448886898239	425.596062251671	409.66796602821	400.932119564511	377.41441066427	342.633344404184	293.992813094268	248.433487980698	211.108243069737	126.498546764487	no	10
187	861.2	161.255583781691	186.748815008779	229.765729892023	291.687643163363	350.551634034088	401.242818783718	439.90693481802	467.29701491645	482.611744091577	459.085651503186	426.115863790628	410.153764843332	400.94005486045	379.053185699257	342.181417000426	292.336345921539	248.33834266976	212.370755482913	126.399673455245	no	10
188	862.201	160.31221771814	186.548406876606	228.410680836237	290.476949693832	351.32103203169	398.589530776774	439.106397197143	466.967127390931	482.962168815546	457.629768223824	426.45544402133	411.901536406645	401.048009976476	380.115799206613	342.813812964596	293.456914335364	248.590898943958	211.802808598364	126.623471375987	no	10
189	863.202	161.133127523445	186.660217145718	231.380398340353	291.285456439346	349.032664125445	399.263600622483	439.187493613894	468.922372432041	481.806732720418	457.182243538367	426.056463945084	410.548943717749	399.608825016767	377.313729443372	341.394951035716	291.029412755904	246.746356728361	211.425129399563	126.012228656045	no	10
190	864.203	161.162697760713	186.402170373127	231.661439267847	293.3111158072	352.330352502678	401.984862838684	440.356916823818	466.127319158512	481.071469205423	455.141778412723	426.968493560168	410.083451993477	399.664305640546	378.255800561836	343.212742342363	291.460701289103	248.020934263656	211.470737971956	126.845138075728	no	10
191	865.204	160.776704178233	186.393701043661	232.488424498095	293.170298909133	350.637213902217	400.018075377421	441.549206778559	466.058359996837	480.291265662016	456.875672808562	427.273045586995	409.70876419152	399.685397934957	378.36295232895	341.179261306372	291.391063682054	248.046521801161	211.083567668952	126.659426145256	no	10
192	866.205	160.173883642877	187.737366512642	231.117788631988	293.197107264038	351.800813215274	401.159488873341	441.20778626817	466.597253214774	482.544983297542	457.204724640702	426.515676466372	409.161613686834	401.15168032668	377.402777930543	340.751470719984	290.480143285571	247.163886098567	210.258501679046	127.383229358987	no	10
193	867.206	160.484877137392	188.155034328659	231.469164691946	292.046452103272	349.929765894158	401.608149281551	441.209753743668	467.121187421878	482.532569234143	456.817815015451	425.209046475482	410.251035051796	399.818687450284	378.580464150631	340.647832858179	291.815553528257	247.016083282222	210.55135978264	127.117361626538	no	10
194	868.207	160.173014373419	188.976404009279	232.040047815079	293.006195895034	351.575907258568	400.181617652917	439.6361587487	467.387414026486	481.768503890615	456.615748717333	427.14797112729	409.698979928696	400.086688785223	377.468343509504	340.424043638596	289.883098240387	247.386240712206	210.131915784638	126.962265378829	no	10
195	869.208	161.264753043394	188.175277055859	230.702930894967	294.428083821522	351.451972622308	400.160521518054	440.437863228941	466.739503141636	481.670680612263	456.158252706268	424.638471650103	409.493753719466	398.614692818947	377.011064728435	341.76214960796	292.655505252733	247.120365528587	210.240670308381	126.445946247849	no	10
196	870.209	160.370030218195	187.447860733687	231.781190080998	293.496198502011	351.83228955768	403.089116273591	441.134543421616	467.058754533547	481.804716033458	453.684028940813	425.802690000237	408.80714043151	399.25303571528	378.323487461222	340.585100512826	289.989718690819	246.131797340663	209.146768843594	126.043725311058	no	10
197	871.21	159.421458231235	186.938464314551	232.348214965287	292.51643734608	350.984335668779	401.196005098701	439.285220950627	465.779723830611	480.049720079423	455.474394709785	425.363896312532	410.042601494065	401.128477243008	376.76440448228	340.884121677785	291.482115280474	247.349460619591	209.736250003155	127.151771257432	no	10
198	872.211	160.619525338299	188.609940042164	231.525305925662	294.16044013187	351.418410147495	401.124626611619	440.110687178622	466.738637245018	481.864662533572	456.080150282154	426.375033786574	412.371895956413	400.639634034417	379.16553010693	340.707126813959	289.617286579468	246.901542326632	210.117390037102	126.794649578298	no	10
199	873.212	160.3146723703	187.513100970966	232.05896676244	292.526470516952	352.512217937843	402.002698353841	441.205368420449	466.425551915505	481.531861956643	456.547029533074	426.328871518517	409.862512896984	401.637846534911	379.11910160973	341.787122643768	290.79522560544	246.914301404998	209.840150882633	126.080709026062	no	10
200	874.213	158.685876259705	189.211467836831	233.962076147212	296.366073765702	353.877813116934	403.530800812958	441.177457093449	467.263429875969	483.60576967681	455.997211828273	426.64174414795	409.059477881314	399.489363014537	378.697200545271	340.68359975044	289.707251181128	246.230005211018	209.466573211042	126.76862659307	no	10
201	875.214	160.876259026292	188.839246388167	233.317396366234	294.821356072485	350.201467700123	399.072902312744	440.504570595239	469.680711436094	480.888678776933	454.16500571431	424.949562526612	409.167575979713	398.40346400146	379.425801760374	340.772740166187	288.901220532439	245.588391936921	209.376899572913	127.495655738699	no	10
202	876.215	159.243165272712	188.771807917573	234.068677489547	295.154640828859	351.996050585303	401.763749170556	440.297232073678	465.999861492014	482.054934275525	453.486829456058	425.057472741267	408.185046849987	400.401606441959	378.037366159565	339.904326925771	291.246862404389	246.367364097924	208.824705921758	126.355131403044	no	10
203	877.216	159.550142590613	188.85848730893	233.684586382964	295.343655827581	353.592425432056	402.734662421764	442.45458892329	465.951546875626	480.804532852642	453.227546160163	423.821109360442	406.439432619157	397.840933753822	377.401982563906	338.94567554668	290.485102763382	243.575305991072	207.442573961533	126.645450944197	no	10
204	878.217	159.151611694002	188.73237998077	233.522685366575	294.572545149346	352.994446381747	400.938179613396	440.848388036982	466.902827053277	482.355843534335	453.239442954503	422.801007295063	408.879718482244	398.589776650859	377.547898353131	340.452534438756	288.537352894469	245.473305620504	208.677498746216	126.925079417182	no	10
205	879.218	159.549443475736	189.457325555957	234.649943752483	296.068379832163	352.648783116172	403.71469819124	442.32149700713	465.795767263268	482.435970003045	453.073369274686	424.530838623894	408.631506816699	398.003783898733	376.21730104318	339.023188412064	289.303483101862	242.981517898564	208.297507544872	126.712574470971	no	10
206	880.219	160.149090778149	189.783611698076	234.538037569531	295.728995871166	353.418326163011	401.405837905916	439.61831875483	465.696752613213	479.569834664097	454.233341754629	422.809289625631	408.880285853645	397.4520426495	375.251581177133	340.754283932557	289.996622697934	246.696917069503	209.511330109466	127.701228416209	no	10
207	881.22	160.285839030677	190.025852279048	235.446580587349	296.931752351802	353.857548402407	402.054163347294	442.383490999883	467.451931373673	479.455404199526	452.31339812491	422.436798277221	408.627894634148	398.344974016771	378.01773552147	338.571673920933	290.263808296581	245.477057067982	207.777028787433	126.177294241996	no	10
208	882.221	160.081102414772	190.045838951787	236.457533135724	296.800827443546	354.202797077345	401.598085827937	440.967396676343	466.348264017035	480.229120010089	453.298081879817	423.268159608751	406.331273481411	398.137020655084	374.052013992744	339.306035693018	290.697186619849	245.292446133699	207.436239665697	126.776417975713	no	10
209	883.222	158.367105970725	189.930289770539	236.346818950538	298.620519833308	354.691421494246	402.024416245341	441.059464003452	466.80038483697	481.6766023549	453.727034015975	422.49762937303	407.059516545134	397.506774791749	375.877105910098	338.950723650453	288.115089509188	244.763549933031	207.87812506386	127.087266670473	no	10
210	884.223	158.490230021632	191.046451365011	235.599393772015	297.588850077994	355.943813656913	402.971389185028	441.115465607315	466.974770734937	481.997861861511	451.518085371542	423.947343122805	408.810845230903	398.432779601005	377.548897611353	340.532371035276	289.684421156497	243.026577451356	206.638484175586	126.843460840772	no	10
211	885.224	158.925728839897	190.907591074454	236.163156618678	296.443928506906	354.483963910105	403.841184576517	441.165596358048	467.931995654631	479.620429508173	453.988546067132	422.271658279718	406.569762920137	398.213788861821	376.24897884522	339.340332039507	287.693119347382	243.506963877079	208.007477593429	127.607583583449	no	10
212	886.225	158.942845263086	190.768017408142	237.881036987698	298.760778946901	354.442604240648	403.321349347646	440.881492415918	467.538440029226	479.602862298533	450.762912110148	422.98503255434	406.900118338052	399.114671653781	376.374069731109	338.718217469913	287.39378854833	243.328147231404	205.934673884651	126.417468504199	no	10
213	887.226	158.070564875703	190.843264024955	236.995040421114	298.454480107077	356.676516704628	404.976060338596	442.692157379181	467.379538321286	480.03957547491	451.750612295483	423.201007062139	408.800417892957	397.096783617888	375.795318598196	339.05596817335	288.846371892159	242.236983006534	206.736268108084	126.218343319255	no	10
214	888.227	159.42192854931	191.997302556563	238.442475293897	299.626661805839	355.098761611627	405.243487225568	442.813420210974	466.736763397106	478.634733489965	452.665891796673	423.659013601862	407.432894579672	398.316878181811	376.056951217443	338.813395364461	288.01126022087	242.775439657378	206.628994268186	127.069018359745	no	10
215	889.228	159.293771722329	191.620595887491	238.054947155071	299.57690433111	357.632070500851	405.026050772903	443.025663911687	468.865559357192	481.946825048788	452.128725208279	424.241314956686	407.43591590729	397.000781620494	376.628298043058	339.471353549922	289.661833765272	243.287409035167	206.873224048356	126.69733305638	no	10
216	890.229	158.743914887226	192.039638273275	239.290350404998	300.333254347385	357.681213630516	405.490436833961	442.749591573661	467.780870405044	482.474207390539	451.837820488637	422.897179137575	408.513776528649	399.58086824684	377.090417507588	339.9542368308	287.971507683235	242.647489289001	205.920318307373	126.49738272647	no	10
217	891.23	158.2801164385	192.164050420961	239.450153247811	300.043848120894	356.587466148301	406.369234776993	443.9128720142	468.990016932169	483.365920618427	454.001606570422	423.757304672331	407.268350724453	397.732612229167	377.146836372773	338.891555380291	287.937585336407	244.54356970613	207.404841520268	127.529893823234	no	10
218	892.231	159.11088545647	192.841169948887	238.821882318884	300.167921983413	357.016919470401	406.645722464282	443.716437419823	470.045683006013	482.052296115623	454.885264312069	423.074245625014	406.938819636877	396.013990780321	377.499077632468	339.748621013016	287.706072747492	242.612984147729	205.211323339743	126.050564266276	no	10
219	893.232	159.425471860699	191.93486111175	238.919222261461	300.607161237267	356.185592678304	407.280398415393	444.948871893737	470.5872818258	483.640727374327	454.395735837152	427.141282029289	411.948578861936	402.115095213217	379.358299990632	341.313765345123	288.724176468166	244.207979943603	206.981408924724	126.525039050545	no	10
220	894.233	160.46091958078	193.186261232593	240.524165013904	301.282096485258	359.505768024201	411.047789812249	448.086976897276	475.373662294515	491.549590889042	461.164649978782	433.571416921949	420.948673055901	412.411934199009	388.15122329184	348.088757884778	294.332090026233	247.883325764175	209.306266861395	126.670405897195	no	10
221	895.234	158.665228431645	192.30157656236	239.847980744071	302.894029631566	360.879523429035	411.193004950872	451.202018489354	481.088799842499	497.450934890908	470.528803730724	444.220684677774	430.851280618943	421.33580815167	397.918800631431	359.274802086517	301.554447239462	254.882014466826	212.134642521475	126.992149393839	no	10
222	896.235	158.545775187701	194.044042074713	242.515396434518	304.82786304278	365.304573606924	416.40063453472	457.269212996301	485.005618922108	501.676678226079	474.401426787882	446.999482878358	435.159159411569	424.02253385275	402.776299987382	359.733323048747	304.002383477269	253.925169487358	212.48921971804	126.260694855807	no	10
223	897.236	160.12630881503	194.561342283403	243.53466773471	306.379219732561	365.252955942397	415.505218525802	458.387559391182	487.650342712797	501.285895120039	474.263913448909	446.424785066038	432.343423273934	424.287856846528	400.032309094498	358.141303246608	302.003784189108	252.490584179759	211.050866353899	126.591867850694	no	10
224	898.237	160.602562377579	195.834472499788	243.961397037618	308.084267054237	365.652478222834	419.273155675162	458.043423370494	484.58195766332	501.001009527343	472.983137886255	444.957136879048	431.103217298953	418.376540041099	398.07775877674	359.22312235311	302.028951912581	252.194568979948	212.466799748488	127.424302298592	no	10
225	899.238	163.042576939832	195.070059618707	243.788505513194	307.767516613875	365.632248763899	416.62517053325	457.855505390943	485.149819187936	499.399056283426	470.508929408505	440.769195654035	425.250554007926	415.927835437398	394.061049714093	352.754215775434	296.734552092008	250.184712866429	210.476397465753	126.175549755122	no	10
226	900.239	164.844914077066	194.809157818896	245.23964560082	308.506839348388	366.420081320443	417.11652383382	456.498040844256	482.643459864677	495.747291751555	468.418752920608	436.296229286872	423.524827092814	413.814006130766	393.353664263169	351.569114906069	295.477623658792	249.792594059729	209.975718015071	126.18890409732	no	10
227	901.24	164.624797454611	196.835330964156	244.83198276583	309.102428871753	366.592772886847	417.88988144685	454.560475775444	481.598027192943	496.679135518444	465.920564389089	436.0597863267	420.238393360946	411.729241884511	389.678378233955	349.371950941017	292.884640382836	247.345396493723	208.499632751462	126.327719291206	no	10
228	902.241	163.979111714654	196.488120517595	244.710162754233	307.437166039886	365.667481783822	415.65582175886	455.090286832849	478.688368464175	494.760133222963	461.843892066945	431.97008444256	416.891114311185	407.742780501363	387.618238683951	345.341296942099	293.922414926418	246.522639645872	207.810307461142	126.868398223372	no	10
229	903.242	163.572080253241	196.582550547919	244.202900957791	307.347119267233	366.933201341755	415.950769663627	455.516146082422	481.519798779108	493.418385266434	461.06259394026	431.65217470358	415.823059296218	407.580409871504	384.861901738054	345.229552000564	292.53195571869	245.013491476205	206.155917000366	126.700906417482	no	10
230	904.243	163.319807430039	197.391950507666	245.891287441258	310.043628899103	367.052177462243	416.608543473162	453.528938475844	479.443753182745	492.967404650345	462.352888641395	431.467683735769	416.706139464057	408.665098086071	385.038078615908	344.470657028222	290.550633330722	245.638951969781	207.859764413926	127.143584983723	no	10
231	905.244	163.464292106851	196.804218556499	245.736136172907	309.028352058179	365.974641759969	416.926806631014	454.476962781914	479.725707776683	491.305034513693	458.534795261821	432.903606607059	414.383000620551	406.550381141607	386.263215039069	344.180452671403	289.971807382249	243.477462248465	205.687073500379	126.702883914795	no	10
232	906.245	164.555825261931	197.438329324511	246.291855238521	309.936222416797	365.888182688755	418.105135051757	454.563038934721	479.569204166541	492.158393113793	460.065697217486	431.224219027781	416.577418605707	407.85553544869	384.817742094827	343.188747513914	291.015965910969	244.570740453415	206.894327905745	126.161318641705	no	10
233	907.246	164.894316677312	196.842079149317	246.381672854929	311.076953522888	369.912012153565	418.023289720008	455.391456972029	481.635885935411	493.795774228217	461.81844076062	432.239507335489	419.727529128709	409.263243191571	385.937029092429	346.825498004892	292.111322216976	246.025852803248	206.481023863692	126.656784980159	no	10
234	908.247	163.782323561293	198.866072605436	247.008328940719	311.164069495782	369.750444449977	420.27806685187	457.464752524034	484.508428454104	496.648100887479	462.046982555928	433.657411260101	419.380086021086	410.44549925054	388.008896716279	345.50528140941	292.477129272167	246.929509177249	205.944060197691	126.163829722325	no	10
235	909.248	164.662007027223	199.286437405605	249.422373106085	312.397081516791	370.88326831299	422.183206840687	457.617716528108	484.879949849717	497.249214658182	462.852437655925	435.888255552156	420.360988818987	411.757580646708	389.23787635375	346.283829233896	292.853133428788	245.760120834439	207.554073181433	127.18862637643	no	10
236	910.249	163.56151240561	199.404531448462	249.318815310029	314.027198565381	373.088190149856	422.816843872433	460.119504685514	485.793997073922	497.460538339756	465.461583256426	436.540548133556	421.418651080046	414.412629019881	392.446116128596	352.148866637359	295.949757145055	249.2941956843	208.366193155901	126.592280741848	no	10
237	911.25	163.572277505283	200.261119187971	252.456808587545	314.254072741507	373.913525185557	426.853219045756	464.585531905992	490.572239484119	502.049327828769	467.497689502206	439.87618658183	425.362112537313	418.030425943381	396.193207209016	352.699903393111	296.964061996273	250.284484850673	208.641314342278	126.6027073396	no	10
238	912.251	164.133017081476	201.715861834102	252.695084460814	318.367765024367	378.471832928812	430.505794314721	468.53123149582	493.450189745475	505.385990346889	474.204431377289	442.258496848311	428.809571180582	421.864988062513	398.649860663196	357.177612605236	299.725299523875	253.410291487369	210.320008025737	127.102938246747	no	10
239	913.252	164.315051786718	202.491707183564	255.256237496273	324.251364912184	385.323024187855	438.811084105982	476.467777496249	500.824878122595	513.252733089827	479.444628321664	448.915703789994	434.659697753735	426.395824996217	404.359055226615	360.396344150094	302.940838077858	253.149687076041	212.154244029877	126.508822229641	no	10
240	914.253	164.378419538893	204.926633217229	259.34706793395	328.822480117741	391.542866220913	444.887907802754	486.631602535956	513.531510776473	523.591132585756	488.061972086586	457.046194833882	443.450851106515	435.367701584294	410.315844291767	365.108575569931	306.47793110469	256.118000752293	212.552334121715	126.873012191583	no	10
241	915.254	163.993129882063	210.270553889971	267.93483979366	343.352256484276	410.041506195647	465.743817098761	502.854149956382	527.872611468022	535.363096408636	498.95338882848	465.556347078715	450.035635171404	440.64158795208	414.375734024018	370.095460387305	309.514127064496	257.520972913991	213.501550214186	126.116041829111	no	10
242	916.255	164.901530046856	214.817446777364	284.178554520495	366.897616295045	436.481269632529	496.148222215841	535.819384486477	559.765077208608	564.137496442176	520.468776272511	483.251181298545	463.050324401281	450.431093072662	424.611404895174	378.982349030279	313.006704944078	261.906810945885	216.330288551694	125.999724788159	no	10
243	917.256	164.684961126028	223.300800706063	295.23556735637	380.545691671432	457.295947508376	521.785084657756	564.922574952424	586.955549284458	593.887120024471	545.890440915147	502.454516509028	482.842810997023	468.750027305626	437.750061330851	387.026493887113	320.573719476188	265.875798261509	217.978865156649	126.221858596612	no	10
244	918.257	166.455442802665	225.897906981149	300.132442313282	389.949347768346	468.11290105477	538.377604482275	585.730425701844	609.180160293651	617.936531370962	566.973108573396	523.666870334616	500.390835093209	486.474826409643	453.097872100806	403.624524214251	330.355863743515	272.008314480916	222.026897826071	127.094577310989	no	10
245	919.258	166.719089202483	226.732213514732	301.991074391256	394.575294111336	474.183736177914	544.939907190945	591.578427283577	620.567731364827	628.759348583497	580.5775235896	537.285672139538	511.563903981909	496.263363808107	464.800097932036	406.959801245069	336.041759529581	274.843270783581	223.038906971011	126.889799023197	no	10
246	920.259	166.362621012468	228.453645847451	302.69077053796	395.39071900428	474.092159925091	543.779400200574	592.84743034434	623.655120120617	631.736224666605	585.034236906678	539.608669686722	516.110751013021	501.139865407219	467.913725304095	413.406377259391	337.913167461753	276.286935981685	223.62648655107	127.158951935425	no	10
247	921.26	166.728567887114	227.44322889403	302.984550363653	391.717188780966	470.754788834709	542.125590269687	590.350833296588	621.679563599728	629.292824339945	582.492703113374	536.212755272452	514.935421151754	500.585337344306	467.741622742713	409.838163258221	334.930710864647	276.157076097864	224.303085604378	127.152313228813	no	10
248	922.261	166.508804671666	226.225611472493	299.593360055578	387.628195215724	467.873415628923	536.00073882256	584.203499922359	615.969387345822	625.954833431545	576.756998745805	534.392457567012	511.035827011067	495.95974194228	463.405169271416	408.339689599583	333.53707230512	274.118950028796	222.899958797265	127.077431536978	no	10
249	923.262	167.064196131699	225.105233326044	296.806871716739	383.382893645008	462.938941243678	528.689799642558	576.348842606942	606.878282585325	618.808569748984	568.830482993535	526.180405453206	505.194277412383	488.457825370724	459.645424208281	404.719843924081	330.461019653075	271.630023596253	221.958869174785	126.694321425665	no	10
250	924.263	166.460370337823	224.353142399439	294.935085953348	381.297757812874	456.255649848519	520.691351083394	568.494957564381	596.943603050859	606.925305759131	558.706009635442	517.259055905169	498.315686917273	480.577851656287	450.02348207009	397.687447822706	326.325391273462	268.175418637084	219.577834324159	127.265292765822	no	10
251	925.264	166.707889359237	221.828656826034	292.157738155381	374.45747821684	450.291413333724	512.854553382745	556.999506671886	586.890154160058	595.905372836502	548.730435451752	508.496189957825	487.85303499761	473.881699448236	444.561584315424	391.796780273479	321.607282108108	265.208866219466	216.278069295741	127.325044936484	no	10
252	926.264	166.506378011005	221.182262305493	288.254685371541	368.637071741808	440.737671495218	505.217168095316	546.985371457225	574.243900122175	581.87569832175	539.378128923735	497.1279586094	479.733679890006	467.694881579337	437.740237747086	385.679860177307	317.390736678042	262.021835695612	214.141002140133	126.67981435776	no	10
253	927.265	167.104852627015	218.299010881008	285.181167693182	360.621475483228	432.619082328514	494.923784482964	535.68840603851	562.783270610613	570.435493693884	528.493350058991	488.635035569994	471.239328316484	459.007862676723	430.495521624967	382.034446237985	313.751338178614	260.96524232891	214.967149609109	126.810901989129	no	10
254	928.266	167.476137769708	216.334532686285	279.457335335659	356.676976458017	423.741357815971	482.326957907814	523.476410795102	553.030563680079	561.496984853347	519.418832133891	481.888196400797	462.450833047507	452.540700512652	423.865289526777	374.851925783701	309.258574974419	256.900233718173	211.51403896199	128.296980100767	no	10
255	929.267	166.590606135591	214.739025159443	274.260706251021	349.246686211841	413.618370331618	473.409479710829	511.35051376643	537.901435117506	549.342938768158	508.585524408693	470.327377656385	453.225925335535	443.89439348821	414.74594030746	369.216011997527	306.420631877953	253.786571602391	210.737097841365	126.331899991126	no	10
256	930.268	166.202677681244	211.988120691215	271.33818540612	341.741309695116	404.895248792761	461.470256175568	500.257186995721	528.896784395857	539.469442300848	494.641598218506	463.186568395647	447.429767505481	435.509819043138	409.563469525355	363.543886140114	303.951158820884	251.169375144554	208.78086823422	127.213343828334	no	10
257	931.269	165.40109427408	211.067512901715	268.116076305446	337.842017887026	396.753996534049	452.615557361072	491.749633454216	518.444157989311	525.495286714671	485.996595360661	450.934840914793	437.826314586268	427.824930465494	402.973930159172	359.224469740248	298.224866968132	249.459838710689	206.977023655943	126.960620596855	no	10
258	932.27	165.874601245143	208.92310361146	264.851261840202	333.750166578308	392.900393774581	446.163430865854	481.650442245425	507.155811844546	516.808034296551	478.577476247778	443.624028968786	431.849749237156	423.345123908751	398.309279352695	353.477452408379	293.953657340366	245.540882871934	204.629986266015	127.478744970003	no	10
259	933.271	165.769782814239	207.956664076944	262.413414970354	326.879583232955	386.109321674547	437.657293997938	475.311409355231	499.130606059164	509.008535580038	471.247690515029	440.942076826844	423.319647430406	414.203590770754	395.041781253307	349.418359724447	291.29896666106	243.705975571558	202.930882788783	126.325380995138	no	10
260	934.272	164.652138687404	207.019733828752	260.407703165314	323.755143363342	380.888565915484	433.402334488373	466.822921643356	492.702888866976	501.164119623718	464.813084855712	433.302311072484	419.985460374827	411.276375783464	388.897807758391	345.077380411184	289.126855783003	242.210820771521	201.647399697184	125.910359541919	no	10
261	935.273	165.082744854145	205.161985834452	259.252949203168	322.123826840033	378.411642572717	428.371580033545	463.339727369254	486.722629004328	496.748619101834	460.892838156916	429.839307603874	415.395719882835	409.221202354395	385.399314616861	344.568441361798	286.74913565193	241.501680626498	201.760474743322	126.009727167914	no	10
262	936.274	165.322735640445	204.688654543554	257.972704748328	320.259173925088	377.018532502178	425.269645482006	459.098765932212	482.707913194586	490.787571600262	456.16797249483	427.484435685391	413.322295725847	404.190494187857	383.531380336302	341.235059495496	286.071181282509	240.421755797301	199.728549940852	126.882943096637	no	10
263	937.275	164.203472163445	204.492699376137	256.826918281042	318.173791870179	373.653036593952	422.987134013728	456.792172363798	479.244697617752	488.815807175169	453.728573725263	424.231327058676	409.039657746961	401.499593998449	380.834359618925	339.813106010937	285.241518053549	239.962216781416	201.415664300287	127.022065403173	no	10
264	938.276	164.044969310585	204.706297126357	257.001750921222	317.290853191901	371.451815336728	421.615050805052	453.762555823643	476.917193572109	483.805176320548	449.209798727865	421.673900096803	408.134432540275	399.381034030597	378.356108063832	336.613260700421	283.677511012271	237.754599768328	199.698789647888	126.315523580182	no	10
265	939.277	163.947292085853	204.714886326459	255.047297236626	315.04688431927	370.689683827312	418.339481722393	451.260136084479	473.71284766471	482.922058025599	448.07002900257	418.783235603388	406.994342429313	400.115673578398	375.412112013974	336.356151598577	281.36874760965	236.933849117916	198.524803916386	126.077672026902	no	10
266	940.278	162.903226967252	203.625498360838	254.984615710421	315.260105550988	370.333572295656	418.110722581157	450.417954926746	472.967884055178	481.573911244703	446.351335579565	415.468039468808	405.290172453629	395.700859693398	373.464161631347	333.923856826535	280.325755563368	236.77360982138	197.774739073966	126.57969172412	no	10
267	941.279	162.567378156569	203.221944192917	253.588636777408	313.138981944926	368.562130273123	416.705415465699	447.949021139084	470.37141710312	479.734377211193	442.959919279988	414.349621297917	402.015002225991	393.728072452448	372.533718919238	333.235709471306	278.962940878092	234.490068399473	197.270671160319	126.638671485108	no	10
268	942.28	162.144070714679	203.648472919612	254.542835686463	313.401054811306	366.546706275665	415.342112452759	446.968006701621	469.754048959889	477.616555781122	441.906780073321	414.682857600936	402.63485694725	393.76765562311	372.217180275179	332.239826183677	278.915533367527	235.024781799374	198.935628505979	126.723964745611	no	10
269	943.281	163.66290418575	203.202565593179	254.328099817432	313.464420138993	368.809179283616	414.223948848989	446.651919947319	467.72375664483	476.933746115743	441.981600295672	413.671560332179	399.832567061154	392.07046309169	372.02419408443	331.615823236813	277.549934797007	234.161739907568	197.678988946405	125.919373475464	no	10
270	944.501	161.604054483302	204.84614812058	254.728502554398	313.483598478631	367.574818359894	415.050666802402	443.997470813212	465.428790626206	475.5638405832	440.233885437474	412.408360207382	401.302585358552	392.411173526556	372.419032564261	331.59722501018	279.137862708366	234.827715995901	197.919643236306	126.379222168072	no	10
271	946.5	161.560859171599	204.371608928428	256.354155380136	313.592617857494	367.187902798715	414.697777219251	445.2546808905	465.660859752554	473.688443109796	439.93977865163	412.066306509239	399.453161218795	392.410678268213	371.904410002538	331.940947265364	278.317638377749	234.086194462089	196.403953883528	127.094257393203	no	10
272	948.501	160.712662371873	203.03436750084	256.123238433036	314.970924164697	366.089467582803	412.902684630719	442.736812231847	463.248462227657	472.918918367422	439.642090727853	410.678127170952	400.350653895356	391.057708353162	370.441113785858	329.680657589826	277.361551388991	234.053801891842	196.660348346546	126.62844463787	no	10
273	950.502	158.464520010199	205.491406536052	257.57310259909	313.780726800646	366.558738980389	414.301906212152	444.027104908332	465.833763644386	473.278330870617	439.694835643517	411.017057009811	394.786437316995	388.474339405379	368.984528262831	331.035778766176	276.769572889988	233.70440452168	196.485699711135	126.442540091795	no	10
274	952.503	159.024315678024	203.895403576889	257.758926445815	313.998357922269	367.257443926485	413.238352008128	441.941891122905	463.092325923848	471.649006939448	438.219552354484	410.181335221421	398.011412272355	389.927488938296	369.513810944546	329.784461320306	276.140031387904	233.857584189015	195.814886719848	126.525321327399	no	10
275	954.504	157.484897590309	205.02665061706	256.690996677534	315.152235384108	367.281756424336	413.247902635467	441.515190016657	463.329688930266	471.253902192192	436.162992062835	407.732776963868	396.201991633888	388.761918082726	368.955313899375	327.844416571297	276.027217830263	232.265737539157	195.153423073899	126.921286213112	no	10
276	956.504	157.434695439821	204.737989418791	256.561256974792	314.79743264954	366.848160639817	412.468181048959	442.647493362624	463.43928865115	469.387627152708	435.856338389979	407.30759302987	395.870432206752	387.099086789701	367.853731614538	329.018558771152	275.196054881331	231.740574576587	195.722730996821	126.181987203574	no	10
277	958.225	156.006593287698	204.828223760553	257.538640475402	313.297362027887	364.763840669712	412.726395904597	441.226581428881	461.107576748741	467.946590230791	433.899430603523	405.817245442904	393.264065883212	385.462350010729	367.142182408277	327.573087352937	273.268181002412	230.829575714512	194.688413950812	126.339948204246	no	10
278	963.225	155.182532378398	206.1184651218	258.703145427853	314.516130773521	367.139892804562	411.815857418508	441.861350893276	461.264453028006	469.869071530115	434.136003672369	406.565554466439	395.421383919427	384.848046713562	364.401313504401	327.462172990199	273.839487002589	230.593139516781	194.452164080478	127.311710725904	no	10
279	964.516	155.530649311624	206.45853039522	259.279293163671	314.400385994231	367.747266088756	412.195271702125	440.546712272389	458.816573852736	467.052275880007	432.694984705456	405.571913457422	393.015234832544	384.180047497207	365.26243514779	325.104858422204	273.031075294344	231.616566247952	194.327080606734	125.980951309088	no	10
280	974.515	153.415021182104	208.725988958344	263.84996186272	318.115081815139	368.819053339226	415.527982462368	443.074304354261	458.874937028902	468.266885458357	433.793024053475	404.843250014676	389.05659417697	382.593281953488	363.901812335924	326.35956689393	272.756342362917	229.790488713654	192.982291561014	126.995556516839	no	10
