# Supplementary material for: A Semi-Automatic Tool for the Standardized Analysis of Fluorescent Intensity Changes in Polarized Cells
Source: Int J Mol Sci. 2025 Oct 14;26(20):9987. doi: 10.3390/ijms26209987 (PMC12563114; doi:10.3390/ijms26209987)
Supplement: Supplementary file 1 [file ijms-26-09987-s001.zip › Example_experiment_17d11001/17d11001_01.csv]

picture	time	process	soma_1	soma_2	soma_3	soma_4	soma_5	soma_6	soma_7	soma_8	soma_9	soma_10	soma_11	soma_12	soma_13	soma_14	soma_15	soma_16	soma_17	background	recalculation	bottleneck
1	0.007	186.990025330327	176.821507538176	206.56491510922	253.538163368286	304.15194789065	349.547708451282	380.738781028553	384.957350283225	365.874132502018	342.480950823018	320.525365303951	299.919394479097	275.53192875031	246.39913974414	222.258534839807	201.142696059291	179.206943248309	161.440050690148	127.309533631978	no	20
2	10.004	188.451244872313	178.584816066808	210.25180783686	256.471372103569	307.702538033688	355.877837985987	384.796939997531	387.393407724323	369.959602059814	344.656685517098	322.498136438071	302.355996784718	277.906821167096	247.760642907063	222.204820149507	200.69229537922	177.034591183442	161.549759518176	126.343418559093	no	20
3	20.005	187.151514215071	178.621712276354	212.13485558631	259.461033909788	313.635284473099	359.473783637988	388.657967334076	390.076627709607	372.813736725688	346.414599941399	325.080342847173	304.325245613483	277.838056787938	247.819479867619	223.411729465382	199.472772985321	175.506054568373	159.908450045318	126.548652181651	no	20
4	30.006	184.51782686966	180.499399663979	213.721732727718	262.104051969265	315.850003860945	362.537495290323	392.708000274402	393.71261863175	376.169122083113	347.941961294273	324.118900230692	303.8495260068	278.377977057736	248.807682485982	222.495145009795	199.265261105692	175.661022607327	159.42131436489	126.235644000399	no	20
5	40.007	183.298394370716	182.347145235193	216.53828821239	264.846450919706	319.637045083962	369.349787212899	394.643558019342	396.310830104335	376.254361230916	350.861763398145	329.249993688678	306.387622386701	280.648346750657	249.584181971132	222.459183388031	199.260268265937	175.861104606042	159.736485626978	126.022751044033	no	20
6	50.009	181.24145039719	184.690016371565	217.664390982702	270.001567594465	323.458695101185	371.150967808655	398.897087841778	401.930143783675	380.417090021307	352.00133146711	330.500661702182	307.94172636201	280.738078334709	247.14030009372	222.982198908083	198.207187263009	173.873269402207	158.614913098425	126.514762230018	no	20
7	60.01	180.311751481229	184.956281992705	221.881596775143	273.385224138628	327.974895406711	375.878483307037	403.981149870634	406.755278899299	380.515264514153	352.827083963364	331.117696871265	310.763898486648	281.823036972827	249.522605568099	221.279271058559	197.534080237831	174.012744105994	159.052110171698	126.502759291142	no	20
8	70.011	178.91397282102	186.204536436493	225.041252922491	277.324175060503	331.678170804015	380.402090616721	407.754321843126	406.758057086863	383.9114505863	355.535768419844	333.773196632257	311.914008274567	283.195884838862	249.400599564999	222.774819368497	197.51919932282	172.269287973392	158.432883484898	125.796326569148	no	20
9	80.012	178.296345321728	187.382887375075	227.579080009546	282.171758691135	337.462472453248	385.128871361367	412.220548852204	409.851427682819	384.971193290638	356.691984969388	335.333302741655	312.959182955056	284.339105123833	250.712811558561	221.958702254557	197.201663294109	172.254588791904	157.850315851321	127.172755519494	no	20
10	90.013	176.246874794855	189.062876442734	229.680604262886	284.902552645018	341.584335423934	387.13053005683	415.804246071153	412.002288043338	387.984425392056	356.971380465825	337.532577474261	313.990978183243	284.489455030371	250.64997516388	222.355759524525	197.026779075619	172.264950382237	157.377340411158	125.583146217928	no	20
11	100.015	175.755420817686	191.96455528579	230.85953627156	289.633867959277	345.244062433145	391.316668081124	417.009429304681	413.991736245207	388.529499540858	360.850473783857	336.852010840407	314.432771470756	284.413310970538	251.057504546721	220.728496570731	196.061938858537	171.354076138089	156.142087199134	126.525192402486	no	20
12	110.016	173.945298897152	192.092611940945	235.56842428256	293.230053221753	350.370915392557	395.483179814657	419.903210501366	415.54347726049	390.026129888836	360.957153957445	341.067919961875	317.47932090304	286.799004684811	249.340520653086	222.492980486122	195.55203128418	170.835740077381	156.746646809338	126.661115812953	no	20
13	120.017	171.435601773123	195.019809029504	238.299623772	297.443154962178	352.302399184967	399.961733654706	422.365121884379	418.293875074883	391.452495579268	363.781766740999	341.494185006174	315.947301205642	285.564802476957	251.207709600379	220.068296587166	194.768754984879	170.929722056957	154.989554150531	126.751343819778	no	20
14	130.018	169.925286729795	196.139756760578	238.885426361956	299.584615445535	356.775384253598	401.372327842956	426.865540474564	417.870890172207	391.878586189069	363.920746536406	342.300034771835	317.429829171053	286.486287980233	251.141956093041	220.573143750877	192.984162532456	170.706242019902	154.378496368469	127.283460368003	no	20
15	140.02	167.096786180287	197.955864291531	242.361546719509	304.815065665699	362.311394173088	408.536314491603	430.804146777597	423.793092833707	394.924886171993	367.089328429303	346.902452567037	319.106325325753	287.939824995585	250.245818092165	221.299291211789	194.047319681473	169.924570964864	155.470939383573	126.656773706183	no	20
16	150.021	166.085881178542	200.368849759966	248.064604213005	311.595017443447	366.258554483782	413.276237220629	437.215437523143	427.794256109619	398.092425863438	369.258436165804	346.777412685207	322.897643754742	287.116557585953	251.301987201549	219.975548241914	194.252368855272	168.996019451718	153.845748077254	127.075719603886	no	20
17	160.022	163.841221751038	203.966928719829	252.496261417328	315.78580560134	373.733826553655	418.605700132159	440.314709014313	428.694359096627	399.228022168265	367.507517015096	346.958644304013	321.624545006601	289.78997135782	250.970525895407	220.234813523174	192.157951837835	168.415190623805	153.354121792972	126.136106613391	no	20
18	170.023	162.266109870896	203.857209803581	252.444420485596	314.2428994565	372.040371742547	418.049264488482	435.903258878362	428.123170349541	394.349860090243	365.233775084337	345.916734099997	321.083193898989	288.129795999123	249.693727809649	218.538907647025	189.974144300106	166.648740802569	153.589349029371	125.951158293939	no	20
19	180.025	162.648311752685	206.823091803629	256.434081317812	322.396857690165	378.626257421404	425.917592281359	444.726975750527	432.576892831712	400.647277433246	371.193016170363	349.273166228802	323.257534643116	291.720392268921	251.87930152927	220.199445474015	191.385482169885	167.775096774907	153.06237305656	127.081640539175	no	20
20	190.027	162.255795821024	208.898592085882	261.124190896929	326.24093526797	381.685227010489	428.135293049218	445.466400939425	435.276717346994	400.459786593592	370.453133673747	352.088205871172	327.026042113672	290.71761998862	251.445072760626	221.213620480598	190.740315361235	166.456843242461	151.496570517596	127.179705002179	no	20
21	200.028	158.805348102311	210.762160200769	265.387767526205	329.735649241027	383.736723866009	430.913314026915	448.212226439939	435.509653879759	400.816694491023	370.507930230815	350.837155353045	325.27893991523	289.695883082047	251.498995590579	220.516158358767	190.616466804354	166.747388896461	152.488000524624	126.367799664216	no	20
22	210.029	157.906845643277	211.940002524097	266.990521470882	331.154284319312	388.487014266134	435.717407762574	450.459840043618	437.630908632042	401.14538123575	368.511142638476	353.471918693385	326.306172441333	288.283267705379	251.096553536651	218.868310391634	188.087788558565	165.156626575895	152.257589979079	126.508970284485	no	20
23	220.03	157.900786658516	214.62696626795	268.487306922146	335.704842787182	392.891662192656	439.256305397175	453.065482653373	439.044271221796	400.764659453667	371.989707915077	353.679021318819	327.724136719964	291.611222100552	251.800905023379	216.712551658507	186.79818101161	165.08817904267	150.480279893185	125.640001227697	no	20
24	230.032	157.630359708531	217.100158165702	272.952619272732	338.580016723834	396.401554332446	441.842057001517	455.583775428992	439.591749276858	399.876501502201	370.737752817123	351.682775216356	326.074255052972	290.928427385811	249.116625661442	215.849423307245	185.865880824751	164.307767838347	150.912997355076	126.518967743115	no	20
25	235.889	156.562871167652	218.652425980303	275.976004784309	342.095090755629	396.990935699602	442.29772962268	456.008992998109	436.474372174054	402.727646474673	369.741409922878	353.810832844958	326.739792507016	290.140923850597	248.643173569688	217.84774176977	185.39284832172	163.509789351929	150.123697208724	127.389600590503	no	20
26	236.888	156.575716817169	218.30028824544	274.15846599522	338.666861843282	395.994657380068	442.018395342237	453.172422138437	437.071576755637	400.09717699597	369.124983118775	352.844866599064	325.914293225228	288.817895795111	248.251515439479	217.510358153216	185.678305163424	163.430935364736	151.198010500252	126.769565599971	no	20
27	237.89	156.979182834637	217.999890250082	275.700984955371	339.961273417495	396.960206380544	442.049942555434	454.417889095798	435.984213573491	398.880496255391	370.235169402055	352.682825573254	325.231861548283	288.499364792728	248.7936379386	215.632942670276	184.452646469393	161.901829209214	149.459432363671	126.442279531737	no	20
28	238.891	156.51880672505	218.801129265384	274.831606325667	340.505041716289	395.388739349079	441.718751143691	454.709387657268	435.114645485632	397.068545983997	368.687614656752	350.666870951115	324.307841696078	287.044420417613	248.417243484963	215.852056063855	184.626345219234	162.632252865507	149.772145272537	126.700097040772	no	20
29	239.892	155.989665514316	217.457804908448	274.353177825643	339.441172864709	395.601167387248	440.008738172563	453.141759663784	434.10834281879	396.858126444008	367.803712533268	349.591320946634	324.009404658376	286.591027992885	248.051785292587	215.346992825391	183.80677363889	162.701987154191	149.810891751773	125.415276473172	no	20
30	240.893	156.685815581062	217.696795000417	274.252503764869	338.902408741119	395.019750627886	439.228807857188	450.742508215203	433.797768207822	398.053150603422	366.093134848437	349.910325595142	325.138017001186	287.45663260167	247.399968644425	215.053929259051	185.224369927918	162.996123664493	150.66914514094	126.96424540874	no	20
31	241.894	156.625020754465	219.018974464593	276.020698723446	339.212193761504	395.671962264639	441.683149048038	450.639187419169	432.603778681673	397.329109192145	366.866009209126	348.40892501822	323.253449809254	285.155319904676	247.248800864622	213.778183686834	184.309964128036	163.19110534401	149.815025526851	126.113645210147	no	20
32	242.895	156.617287414273	218.619342566754	274.497021145438	338.776587598948	393.886618304371	439.471817852079	451.542009825245	434.30736083189	394.75699237229	366.317589152246	348.786929061601	324.589577436411	285.935341444064	245.765978232957	215.264533247566	185.569826260639	163.485064112617	150.523574480751	126.241474531059	no	20
33	243.896	156.301683284567	218.443413718989	275.713208960486	338.948026157387	395.210955865242	441.009066869299	451.143629070058	434.787515799703	397.5003090957	366.199797158846	348.677277258436	322.654614332204	283.686442712949	246.58262754452	215.687220289838	184.108322729213	162.620725277686	148.909569399216	125.581804993163	no	20
34	244.897	155.42313631303	218.927885503383	274.4432491057	339.079620413957	395.86873204579	440.609587468243	450.121650797584	431.312202177082	396.148838158822	365.9270755246	348.341065342413	323.41653423511	286.545528607604	246.395307788769	215.432181174527	184.586446416224	162.219194755603	150.153066949059	126.302509646763	no	20
35	245.898	155.165020437944	219.251553134984	274.487297537378	337.913727565731	396.254311179124	439.449110862692	450.278726109778	431.711670908029	397.057465561952	365.760536389318	348.536290321625	325.207236619272	285.227501329321	246.724942783628	215.206763358088	183.852569275786	161.77805468603	149.804033198071	126.09455011474	no	20
36	246.899	156.322640665699	219.585475952284	275.556906624482	339.403548978663	395.814376944103	438.671172141429	450.711879849129	432.473800706274	396.261494116285	364.636426603851	347.306803277694	324.215931855733	285.073757961769	246.076335515487	213.699594336204	183.065961600192	161.957340269797	150.141994190152	126.329370323868	no	20
37	247.9	156.28550447966	218.528140347487	275.563288329241	338.969048254926	395.080006756963	439.498491691461	452.276677849998	433.876876093071	395.701768017195	366.538033094472	348.968310041031	322.918963034995	285.461131435192	246.646367852021	214.901737292154	184.12765163588	162.50470534644	150.236403379661	126.658103603487	no	20
38	248.901	154.837094016639	220.478094023572	275.897734353292	340.435031661307	396.804772692401	440.739008239453	452.34053682355	433.124064754668	395.509690634673	364.339554529261	348.719872796604	322.87240182329	284.504160496657	246.777660228008	214.185907550855	182.393855327454	162.245792280901	148.727369419801	125.640696574285	no	20
39	249.902	155.006962010521	220.276359240283	276.38676927622	338.847740090882	394.360051121921	439.489298346614	453.158909788212	433.501181552473	397.536248677016	365.301116332018	348.092619729604	323.761518371166	283.928138770324	246.390639217785	213.493763478312	182.32040285371	161.305184006691	149.806661701188	125.289962058255	no	20
40	250.903	155.303363705495	220.160139494782	276.997562225353	341.144267536001	396.236384258901	441.107355146678	451.462462925084	430.911012848812	395.302814130582	364.798668202765	349.032179304864	323.07747598322	284.877670051405	246.814990815474	214.688973891047	182.446826247803	162.174284117278	148.735570250831	126.579465157818	no	20
41	251.904	155.220418326407	221.303643349325	276.657361831588	340.546907562109	395.881016794037	439.314202099215	452.174415326704	430.83059698114	396.618107927802	364.097874622076	348.590419362711	322.396881361814	285.510663419066	246.326503517769	213.723762668168	183.483618097971	161.109625690706	149.50241028127	126.061834083072	no	20
42	252.905	154.716702500084	222.0204380069	276.887463783532	341.89175051286	397.26870421193	441.103982894386	452.510917812031	433.474856529009	395.078538893435	364.570491951443	349.319806717945	323.406695968973	285.903506838126	246.228698438213	213.641203674058	184.310629332008	162.603699214094	149.932095128004	126.477359511939	no	20
43	253.906	155.595424632043	221.288179393231	277.008580044584	342.00360663682	398.30424447886	441.107086480918	450.145109907097	432.105389926251	395.557126772017	366.014074883263	349.874034367108	324.010524488215	285.142026258489	246.933867592687	214.757171798354	183.101079392193	161.589781700401	149.366625397126	127.353850699911	no	20
44	254.907	154.763890856245	221.416885547922	277.392862520906	341.139423984345	398.607860943419	440.022891527839	452.226315878815	431.481471977725	397.506501550016	367.727092044535	347.74888700005	324.714657110287	286.150860764498	245.753230539974	214.59537868062	182.894677528162	161.741783350366	148.741703124305	126.521767827383	no	20
45	255.908	155.654853811995	221.176192423777	277.865850688872	341.497124269032	398.615058603517	442.193678072949	452.347619513488	432.748282092203	395.252268613406	364.269181305041	348.884053585442	322.29224030489	286.372985658881	246.872102672055	214.26573040485	183.212901176133	161.202504833211	149.285768984083	126.62322123234	no	20
46	256.909	155.448225228565	221.232937200622	277.406054734306	340.746870056986	397.880080206606	441.540749366001	453.345618323557	434.032349886722	397.027798992994	366.74326696229	350.243357665926	323.025006387096	285.661748683707	246.088868893253	213.505902153834	182.508256795279	160.814455167247	148.783148217857	126.501742241638	no	20
47	257.91	155.077182482005	222.138278001687	279.212411555381	344.305052606084	399.652605731425	444.205920437163	453.393353160972	434.618086118153	396.088619994698	364.420233667183	349.803467719243	323.393417769291	286.013284105431	246.518010582202	214.024432660045	181.717366194048	161.361684587498	149.193470813137	126.824033114843	no	20
48	258.911	155.09694101264	221.227883918085	278.819459676734	342.546186830392	398.485957817013	443.163954450731	453.25574209473	434.252569135216	396.798028709815	366.50674777786	350.174393980083	323.854402957771	283.60467940997	246.187279025702	214.399543126723	182.534735877515	162.10019680238	148.665414007076	126.266769292216	no	20
49	259.912	155.651570813522	221.122045270749	280.827542935713	343.318925538835	399.54984980587	442.001892499939	452.504462782929	432.948566579072	397.185880549592	366.850628754428	350.739907887263	324.310331869441	284.619270535186	245.747101258433	214.148193257932	181.501583131872	161.677130453109	149.007537308668	126.861677119891	no	20
50	260.913	154.862678725489	221.516193463324	279.229269073936	343.594010260126	397.774724921659	443.095064875571	451.763061711609	432.707452205466	395.028029038589	366.378671706009	349.326422645012	326.137150179219	286.960052552615	245.949360359639	213.097214387264	181.516687898735	160.593581012056	148.393020793366	126.406600769825	no	20
51	261.914	154.284749791957	221.991905106966	279.487054745129	343.283659761825	399.337436425715	443.501451556374	452.664373951472	432.904376036497	394.002008098572	364.854664704834	349.730829555631	326.15306448906	285.631823553238	244.886834053233	212.732111484869	180.80217261496	160.846478689838	148.384710336337	127.309495241331	no	20
52	262.915	155.019184480346	221.305290724805	279.566714125444	343.594846450419	400.075295674973	442.042679824544	454.170125008006	433.683410218021	395.208338115257	364.931032854311	348.926915237447	323.256413919475	286.525235918655	246.390832510186	212.580865119853	181.870358536915	161.80111906099	148.467602228065	126.589785011668	no	20
53	263.916	155.556211705153	222.232896455546	279.083284643712	342.922838523357	399.411155629267	442.160796191534	454.509485849779	431.041334888369	394.867887870427	364.059879052202	349.529693818687	323.602203537352	286.174391192796	246.444445310931	213.290212526917	181.444600756549	159.760596498238	148.875760596192	125.894736101102	no	20
54	264.916	154.547791675523	222.263214070717	278.22383524824	343.102122189665	400.400840899576	441.341208402345	452.803316273968	432.009959183678	393.395561388891	364.103811718989	348.94570681288	324.240529747913	285.350641675508	245.306046694499	212.525589224918	180.816670792553	160.098174480972	147.907236280815	126.745465695426	no	20
55	265.916	154.448214666153	223.338828734642	280.573589581307	343.918221206565	399.307529646841	441.796058082102	452.611692210328	430.446633604722	394.862196789266	364.914285982744	349.12639012082	325.561903347458	285.408990767104	245.794329330701	213.605588960246	180.908192354666	160.531260241575	147.818778147706	125.850840449732	no	20
56	266.916	155.286487608192	223.317287300355	279.613435888582	342.918993429943	399.883662248944	442.765445897741	451.154645934298	432.535195489951	393.392820505515	364.202393184667	347.368263960762	323.553826786506	284.576886128903	244.885141093767	211.715701240545	180.284095029203	160.124397879484	147.778128692988	126.291458982941	no	20
57	267.916	155.022295573635	223.472683519349	280.921363416217	345.549511166612	399.896742974274	442.668423360563	451.383140499659	430.842241454896	392.564829011967	362.469385444222	348.199609845178	323.697084750532	284.808400216638	245.810852371711	212.150567757181	180.512505130789	161.090948911903	147.272001597296	126.1506279532	no	20
58	268.916	154.135798649347	223.454711571094	279.432209542541	344.767239961397	399.481431018436	440.289096009434	452.063412726033	430.019062522602	393.318751726819	363.273451707971	347.407163192518	321.779745381325	283.661114792734	244.641247805656	211.603704395364	180.237614334579	159.493893323198	148.038644546141	125.551632141844	no	20
59	269.916	153.477430734758	224.837538358317	280.997290803514	344.877908421161	400.228868411746	442.768909753614	454.060520065196	428.464402586687	393.451654049407	364.106094021673	347.866982115612	323.58256454001	283.747800692253	243.150121878689	210.812333550465	179.409322833266	159.202938549794	147.355310248533	125.444833563707	no	20
60	270.916	154.156345851894	223.930608286549	281.167815885551	343.116139088363	400.75343394832	441.241297361083	451.247409370504	430.322526168347	393.890285834222	363.303461565045	348.914188083924	322.048821445984	286.182755163799	245.79445099159	212.133201946666	180.355381329311	160.274481453163	147.726016710584	126.216239399543	no	20
61	271.916	154.61028043451	223.440131094907	280.896518151088	345.126832472483	400.705179942288	442.359574787104	453.396464037091	431.376614506733	393.89114833933	363.958650799791	346.002700547849	322.972383399781	283.938984131852	244.09393297829	211.893914456229	179.800916710152	161.217045832031	147.413695882433	126.330109458699	no	20
62	272.916	153.072766069863	225.888248125682	282.732776508335	346.035632320572	401.47698792303	443.715974814303	451.667376881931	430.497039165652	392.61429740236	363.000450789087	347.435615587406	323.382672197293	283.1998499672	243.426683705587	211.398369421663	179.6229764445	160.028779233197	147.97394282532	125.834744979777	no	20
63	273.917	153.769134080096	223.273001862224	281.06425846917	345.46681185613	401.004487855208	442.393023474303	449.184452178646	431.523362692696	393.299926962954	363.555158592313	348.79832226398	322.86932601083	284.410508578876	243.58083532919	211.58287136434	179.905517061098	161.482984206138	147.626543521129	126.255900180965	no	20
64	274.918	153.788756037355	226.078090916182	283.040707725235	346.775639166742	401.025238446972	442.107246428424	451.139748023895	430.222019671561	392.715773715656	363.63976050471	347.483640852922	322.233312455901	282.497065063727	243.210246939176	211.248797460173	179.348082264348	158.889194197326	147.482446022457	125.890270839246	no	20
65	275.919	154.864824419467	224.282634670434	283.629145644551	346.393921998876	400.923842735911	445.098777724842	452.928430237252	431.476379164665	392.754089550133	362.799927792619	349.709288910264	324.994513072324	284.540566364052	244.784677443292	211.207655780555	180.180068793026	160.556996659877	147.638870626366	126.310983499678	no	20
66	276.92	154.545025796588	225.151415590976	282.522892711505	346.907858286017	402.406424060124	444.16255588517	452.964115273324	432.54113378545	396.60922456239	366.893334133031	350.77541651283	325.399444044926	287.43216662039	245.228629340292	211.542085534588	180.177855803972	159.471411198754	147.957362056065	126.224547449882	no	20
67	277.921	154.18293749413	227.005464936016	283.809014184177	349.739102918001	404.83574999722	447.399633518725	456.879933504164	437.125469326355	400.317665278195	370.592030059725	356.069910522425	328.661670667621	288.738451794059	246.410355349447	213.751010061224	180.068551287198	160.309991240107	147.872681651372	126.110999322929	no	20
68	278.922	153.656079821979	227.696882860887	284.565143178163	351.013695198846	407.973553974996	452.711964294547	463.661776005711	444.107083858546	403.992134348471	376.575867717942	361.873186572724	335.950721551378	292.134147851029	250.7697183003	216.003709881817	182.604226711708	161.033593386233	147.701065545902	126.511829489609	no	20
69	279.923	154.83516718636	228.946531750065	287.083265285115	354.958618778556	411.483314497764	454.674593528213	466.133152120926	449.163300369463	409.770313192625	381.212456321093	366.45189555258	338.468864519113	295.329903368068	253.300036371148	217.239703809001	182.540595546669	160.975050915068	148.04160242671	126.103540532324	no	20
70	280.924	154.877129784295	229.357790311557	288.290559458779	355.381978756166	413.68017282945	457.239824541567	470.006612191819	451.873806135666	413.144909658935	381.861554644196	367.877636799213	341.599579206381	296.603685854003	254.059249319566	216.774165452816	183.922720966771	162.239273709048	149.009166269384	126.369027324653	no	20
71	281.925	155.015087626583	230.668644319056	291.306535976599	357.010705196191	415.371589839835	460.267137371353	470.782021928041	452.283338055221	410.233695730119	379.3913853452	365.123241906699	339.727093419526	297.540913669088	253.504788374779	217.761917345656	182.014041250213	161.724512961926	147.739359074899	127.112774166179	no	20
72	282.926	159.408308565459	231.195790501822	291.74748872345	357.196519137145	417.163758194692	461.121034918613	471.188834298653	450.086272522449	411.986164162992	380.547446003434	366.740297085247	340.280675825645	295.544237162649	253.777214428822	217.930142038681	182.634114247317	160.391613101515	147.016005228291	126.59146688985	no	20
73	283.927	162.316318017431	232.520548619894	294.716490914562	359.068288847097	418.314025665696	461.906938555301	472.493622311355	451.077780861067	412.270302651808	379.263109360069	365.825745416322	339.130296162455	295.454948584531	252.511900885049	217.635087267603	182.282634407425	160.660787968359	148.853886539905	126.175531773811	no	20
74	284.928	163.87483838085	234.866439473484	295.794912123193	363.064880094258	419.773624231278	462.917574507068	472.907134188482	449.203740706784	408.571260066255	378.57110342738	363.765260526749	337.284921834156	294.23047742647	251.884509892472	215.244238143411	182.522575767335	161.166461737934	148.27830085624	126.387533332487	no	20
75	285.929	162.195297579797	237.23896933741	297.623022006547	363.130857276399	422.876297054803	465.561365842094	471.879928569677	450.539519918733	410.929604912678	377.921699763007	365.23350865761	336.493847904727	293.697513802568	250.136890514199	217.04170873883	182.264894332987	160.971145395924	149.231069783429	125.807397715664	no	20
76	286.93	163.305141449449	237.351040852865	297.881615430009	365.639851887236	424.813445663599	467.161291175074	474.738813441184	449.439962483226	411.037989767125	378.004675761152	364.620641651384	336.534999028475	293.865885869439	251.357627025107	215.269487798841	180.622762793944	160.661292329502	146.677522771419	126.857514593734	no	20
77	287.931	161.94136072292	240.353580074367	303.258339914843	371.046079189785	428.079310645134	470.633793193856	476.452932598159	453.156766470907	410.98690264047	377.218162284018	363.339689763961	335.876597521773	292.446692083586	251.260680178915	215.550602142681	182.120281092249	159.152215128353	148.061456715079	126.579525457728	no	20
78	288.932	162.725814372667	244.778622692603	309.157060899037	378.253712024298	437.49873277133	478.262224423466	482.905348767455	455.573202284841	413.099436517751	380.826272962866	364.704541935532	337.651965806261	293.18869864835	250.058801234162	214.225255393692	180.519122285231	159.27954570693	148.357282267507	126.138300998918	no	20
79	289.933	162.548690645207	252.191849902281	320.527228641772	391.256764855155	455.587450931601	498.184734023857	500.735073224203	469.717503403161	422.594195798236	387.6529610176	373.009259380221	342.848926284046	298.314724365608	254.947750040205	217.087975447209	181.607787346306	161.228375069636	148.723447333591	125.673239361046	no	20
80	290.934	162.937115108087	275.245463053553	355.202163854542	439.392923272412	502.295901462758	539.28339014205	535.189513590249	495.463086993828	443.08835565254	401.841752985367	385.375535053219	356.30602571696	305.972611326402	262.254166219491	221.810681760938	184.386799441919	161.732715173589	148.890574108881	126.422936749561	no	20
81	291.935	164.484810278651	304.399700462424	405.145458263005	506.291758514135	586.827159535238	630.185531232963	619.901998956473	561.303217829259	489.973463935169	438.081386536503	412.029935841861	376.527532692515	322.056084493981	273.505671774324	229.450910566088	188.532648485924	164.052288732241	149.400476522708	125.678890706672	no	20
82	292.936	165.101936497992	307.276844429112	414.138147880413	520.658559543295	610.135344811312	667.419093628387	667.536487554657	612.003928406227	538.2964719247	480.630440512188	451.786782146467	408.898338890975	347.793490858247	290.049484434753	241.412418286692	195.971554216588	167.213514112438	151.263081223937	126.440536807441	no	20
83	293.937	165.664278990198	307.279218676939	411.420175707792	520.339521537177	613.179747937319	676.706891874093	678.825708277138	631.30263998595	560.271203488344	506.856986188401	478.085217891512	434.67067849208	367.547697996936	304.570478031125	250.565411826506	200.990922675773	170.222181798013	151.71070118904	125.265579825018	no	20
84	294.938	167.26749376028	305.347123888608	410.829149329005	519.425678558836	613.27747559645	675.467801781246	682.203186080504	637.660909972664	564.956455268539	511.552271658519	486.887384719305	441.979306360653	374.950527588228	308.087662135376	253.266174117945	202.588349653336	170.922816797876	151.546993075028	126.157454479502	no	20
85	295.939	166.759058703918	305.431376674812	408.798343543456	515.519335990422	610.061063793103	670.691853267006	676.903875513128	632.512215194391	563.260943782641	509.518008073792	484.973165096339	441.512725753925	372.193933932111	307.051792962763	252.60671589803	201.481117671284	170.055687392865	151.874629496615	125.639903012331	no	20
86	296.94	165.460804947935	303.631259095676	404.36719974751	511.349844486712	602.54801259531	667.908482884388	673.313330186737	625.096116889403	559.088652658187	506.809011178414	478.272225056739	436.104321374146	369.936251257851	304.263916531739	250.218205120253	199.657470691448	169.786323232451	151.989400549201	126.674492617703	no	20
87	297.941	164.967884828578	299.839859479205	400.990045185407	504.175210552541	593.14863054423	652.811896899706	657.562559900223	615.641346488112	545.789631529998	496.977972973084	471.902073101141	431.250348959064	363.558527742513	301.391447019835	247.760743885426	198.691840840808	169.243339331803	152.148231258974	126.871677613917	no	20
88	298.942	166.245753955279	296.103215138876	391.400312194762	493.828566530863	579.882787594796	638.827182982018	647.478161808873	602.495537917604	536.655389727398	486.991402177857	464.486300509172	424.172181954339	356.955695430283	294.820838928187	243.51098256243	196.957264144045	167.05447240738	149.98726156653	127.03208977147	no	20
89	299.943	165.044026752734	291.134239159157	385.878300988509	482.98856848652	568.182335727526	622.758160180466	629.09082130126	585.253181934581	521.771133928613	475.280046220761	450.925420165599	413.899079066486	351.514529637168	292.151831716711	241.01051414552	195.322257184585	166.481591638804	150.12676988886	127.207534120069	no	20
90	300.944	165.665133433416	286.532165255568	377.410249109183	470.616005415768	550.681631353326	607.542853829612	612.049942741851	571.947343872063	510.577233002091	462.923887584824	443.659006092554	405.551177303844	343.680645785724	286.507706659327	237.983001850492	193.016376092188	165.663551046334	148.941732862964	126.151434114353	no	20
91	301.945	165.6941789463	282.568043574682	367.138313786727	456.304125864148	532.621693979098	588.235564632296	590.331175228276	553.196842304108	496.952305458629	452.825574033571	431.464316788703	395.250427962782	336.632882142977	281.276518021925	234.716498447815	190.958558015257	163.991556961179	149.683385793102	126.617691159348	no	20
92	302.946	164.096190709454	274.385928212907	356.33249415314	443.769108802161	516.796142619426	567.930554368381	572.419772694854	536.81800169153	481.28764158353	440.882604221545	422.913058717198	388.786345835077	330.842311855298	277.183979778443	231.353757170584	189.338701316012	163.976383281424	148.925845444005	126.827313907943	no	20
93	303.947	163.314441099322	268.165568770483	345.677588780885	430.479539486096	500.356207341708	548.605709959278	556.123419485861	522.58463028573	469.248558232203	428.453213655748	409.80315724626	378.809005257333	323.254745090756	271.273951761765	228.272647989394	187.016785378783	163.26612172154	148.677003610987	126.019197661945	no	20
94	304.948	162.24852631049	263.644380999236	338.766621777698	417.875204043714	486.419888099145	534.145797192146	537.933340599617	505.207236924495	454.629656472745	418.106694813746	401.442140421167	369.030698506538	315.898578315615	266.206840568706	224.415829880091	185.292567254402	161.427064686548	148.120839041962	126.191161457715	no	20
95	305.949	162.359285013908	258.189938931681	330.010315836345	405.448915934504	473.728016318485	519.010276626984	523.193439406522	493.293846289296	442.51415105524	408.094050081411	392.608908685999	361.803644252314	309.748554574344	262.611377160387	221.482548768722	183.611127125171	161.431719145344	147.329853505254	126.112292449256	no	20
96	306.95	161.992285487907	254.161887446956	324.768176908829	396.664415411185	461.240784142023	505.671440518049	509.9087587007	478.318760581404	432.046420198364	398.499796033085	383.674533102984	355.08793122762	306.034412469213	259.512125933328	217.701485404315	180.050737760961	159.91975291025	146.977767504161	126.338676911945	no	20
97	307.951	160.267400319422	250.146801407118	319.36476982753	388.601740054034	450.650704795092	494.700369264948	498.70554451254	468.643649054736	424.131083035859	390.505204276397	376.290174191012	349.624893356061	300.715062033725	254.341884637019	216.491278353577	178.210013442404	159.665806667002	147.510907098203	125.954173839585	no	20
98	308.952	160.227224968074	249.912949434123	314.385768368258	383.086909577098	442.974401303397	484.004957089129	489.219488089976	461.100854179947	415.411910004323	383.75653020708	369.98704552192	343.455635742392	297.148743393652	251.715299431485	213.093710035856	179.467549986099	158.961268063223	146.470959500051	125.930363519234	no	20
99	309.953	159.98948384078	245.531038350873	312.746582145695	375.950874005337	437.64350187157	475.632123563663	481.65688378945	451.805546763577	409.946952417403	377.722926966685	365.827769889246	339.82588552723	294.358814179163	250.329953832337	213.391892144116	178.830853207538	157.82139361408	145.334907928607	125.801323199379	no	20
100	310.954	159.669569734916	245.323852216941	307.211817132434	373.015770501466	431.442532185814	468.529922411947	473.506766691741	445.586804214211	403.760256101019	374.359539768874	360.83051121448	335.565594414858	290.95853791334	247.511321485186	211.434873827644	177.659384355307	157.568813459661	145.742777957133	126.107442140014	no	20
101	312.068	157.799863392828	242.955968153224	305.429838019513	369.829065326171	426.89722057251	466.437176612636	467.644940550296	443.25609423513	400.988580700583	371.144310052596	356.332721450975	332.10077583797	287.702512894936	245.491421687811	209.074840868519	176.26197171736	157.47119203389	146.053652001097	125.98899179697	no	20
102	314.067	156.182497527633	240.96823759386	302.284105370761	363.824007684974	421.755662080715	457.81735086827	461.803931373601	435.195624528605	393.86098936673	366.879915440706	353.433450942895	326.839377321231	284.095825952281	243.954121873284	208.880325997624	175.557284773023	156.328729820921	145.289933836338	126.500867358409	no	20
103	316.068	155.618598192606	240.122547235125	301.983122414193	362.267438143438	417.688934411119	453.406469193833	455.281841003712	429.309526216006	391.04505990519	361.60198289636	350.720462191384	328.412603556626	283.270926811947	242.910496609679	206.72356735306	174.93344994638	155.730103204815	145.895648225694	126.609466493878	no	20
104	318.069	155.811357141689	240.133884171848	299.269612136181	360.716623604835	413.585365554184	448.656134900395	450.461023545403	425.000592511299	386.064620243762	357.219652513561	347.356226585519	324.030058569508	281.154497999519	240.283936053729	206.125568653529	175.72515112287	157.241590740553	145.708257828553	126.2817833786	no	20
105	320.07	153.230631852473	238.877177910324	298.006705971041	359.603475905838	411.460135317157	447.921171137965	449.987486179873	421.386460202119	383.801222389421	356.600482358167	347.66029832025	321.531389507662	279.123884774261	240.72431327313	205.707757839002	174.024399421357	156.856878036687	145.235665090275	126.907286074811	no	20
106	322.071	153.632740247953	238.84721959393	298.84110490907	358.802056651061	409.094735836342	446.445315279273	446.637209075002	420.908872975251	382.789472680825	357.488339177906	346.30022331055	321.906568437224	279.861732173586	239.114982025984	205.57129801611	174.138212150805	155.439846406333	146.018528771354	125.447448510976	no	20
107	324.072	152.224363219292	240.620273013832	298.046083818252	356.970169341863	409.19549140181	441.879518206536	442.993330345256	418.754228011723	379.375258815815	353.404706010416	343.923827631614	320.471828172091	279.027375450268	239.66372584788	205.63145422674	173.141530010939	156.388115643631	145.095522766109	126.284045104004	no	20
108	326.2	151.758103381185	240.582186105921	298.146542740045	355.842985606528	408.37254969841	441.760714306801	442.746927742963	417.540241743635	379.718450664865	351.791242443634	342.057419848342	321.066054659	278.725859739585	239.106051594001	204.136988900011	173.120222678945	155.076276629214	144.687195049581	126.566875041778	no	20
109	331.199	151.665970337411	241.343039024666	298.551566969899	357.490781376541	410.16542572101	441.900624325857	443.834111999371	416.360372631837	378.258360970121	352.546410388851	343.135042436564	321.137278817755	279.071421108907	239.488371522631	203.902819386863	173.126976814408	155.515177827293	144.952010334577	126.091790100077	no	20
110	336.201	150.647874553829	241.528390091584	300.910456108932	359.439512665679	411.367203674199	444.79728149526	442.931333715427	415.649700149276	378.534783266252	350.219849368486	341.890353241362	319.994333885986	278.797102160644	238.064685714198	202.525709455206	172.618814456868	154.654116388213	144.956645343918	126.300205847781	no	20
111	341.202	148.874503528034	244.201510731937	303.853519524922	360.753238017169	414.963429664906	443.703023469443	445.213113868	418.144718352965	377.916713969746	352.453172793576	344.834507909102	320.93749797183	278.824288669526	237.34377790837	202.004578015642	171.519367576666	154.139296387	144.559774490324	126.023890355219	no	20
112	346.203	150.445656032526	245.527251733127	304.764488292562	364.490728412065	415.354338422221	444.946529334366	445.231296004969	415.096392706153	379.773291487551	349.877261050583	343.254241974075	322.232480502974	278.568522039998	239.21604202471	202.144778110911	172.110770075922	154.351323505899	143.73677955781	125.899611056915	no	20
113	350.267	149.567182735706	246.654824172433	305.856296180282	365.369450514321	416.283706394535	445.987865595326	444.824648007912	414.546590690143	378.828776014467	350.556194441321	343.237386835578	320.846323058314	278.073755192105	236.755221127335	200.991382712821	170.961333821223	153.858579870242	143.690746016388	125.827658471651	no	20
114	360.266	148.503762571432	252.05262413406	311.116406311156	370.557964198954	422.653955137402	449.296183760645	446.20153556782	416.048866992664	377.345911665014	352.664773689386	343.554642604539	322.87853471702	279.16381218673	236.935660234276	201.839889935612	171.792830228358	154.763867938569	144.588135149151	126.784173202784	no	20
115	370.268	149.195267257838	255.428460361624	314.545149345246	372.386240024343	424.969949888791	450.712788399981	446.16428154064	416.778359634139	378.966112145957	352.196763365386	343.966215283485	323.684893767314	278.32490733728	236.503108629491	200.114743746996	169.434744774203	153.721908326852	144.392740787329	125.981020688977	no	20
116	380.269	148.998188975724	259.565628250631	318.350742066198	377.522981909757	428.793235334854	454.255170359769	446.220513923031	415.251473172568	374.799338074258	352.362787068213	344.093110930175	322.192291325424	278.471352993726	236.707013955268	200.137068071062	169.051388036854	152.622894747989	142.615996072176	126.339213126805	no	20
117	390.27	147.59778011705	264.633267433911	323.645941467311	380.328330790928	432.226790630715	454.683952356313	445.811337553896	411.583709776652	372.09148308778	348.451397316459	342.992387312841	321.289592968264	274.839186404688	234.980377292798	197.544329754775	168.900731856344	151.056638918692	143.960212323492	126.118571136829	no	20
118	400.271	148.213224947145	268.72846919625	328.703554867382	384.581118981981	436.264422376954	457.873500284667	444.83177785956	411.93176481143	371.837821659184	347.818530743243	341.586786962168	321.259492995128	276.145667837879	234.565070514907	196.704513506033	167.978507508237	152.75810309795	143.723865595861	125.935906277504	no	20
119	410.273	147.989001131475	271.879518712316	331.763012063098	389.378567988492	438.119402078715	458.545411946691	442.703857198967	407.455609806267	368.652300979351	344.460182906487	339.439775785772	320.575478569712	275.743705833134	233.336204366866	195.392521086435	166.469732202536	151.326924343002	143.419069223572	126.295359496759	no	20
120	420.274	149.608078096719	274.562165569756	333.808259214472	390.961294410947	439.884720682095	457.972845324476	443.851067384777	406.736972569676	366.519250187629	345.817862481846	340.660499905433	321.378415948622	273.376579170241	232.90670646788	195.039068880222	165.443114275166	151.288420050942	143.007669539907	126.797285349374	no	20
121	430.275	148.251891852149	276.850452651583	332.822546684891	390.509302793304	439.217789420169	453.505998899265	438.653179727925	400.376182630354	362.752748108057	340.702650935604	337.017955824249	318.092594191826	273.231566127461	229.985494034293	193.183317566989	164.919461358554	150.624243911517	142.097418871153	126.852771737463	no	20
122	440.276	148.159779868288	281.176064551065	340.612667284763	395.099783346952	444.331037612784	460.141773086695	440.596000779062	405.277074987131	364.479536337778	343.361317707297	339.288334922847	319.576540279292	273.661217550407	231.140079307639	193.146732473871	164.64746429807	149.259719644996	142.558726297065	125.828910657404	no	20
123	450.278	147.218125863741	285.999193596045	343.381470407565	401.222238271327	445.084791839176	460.33604583986	439.964216240064	400.916538069956	362.938027784801	341.097941239436	336.898351227829	319.240267929334	271.63166276584	231.283582070126	191.544858948596	163.469077965531	149.334080404244	143.134649898087	127.341549286003	no	20
124	460.279	148.824347794596	288.450608639987	345.722942896008	401.202235778812	448.006590639125	461.498467747713	439.251336505583	400.493816000669	359.348755800183	340.586878506055	336.848005201363	318.601504849324	270.883482152757	230.128918363713	191.057244461907	163.565483381649	148.453925406292	141.99766685785	126.966473582949	no	20
125	470.28	147.420129068736	293.529580705566	350.966493362615	407.724070735929	451.554641911966	461.745870925853	438.965041552554	398.838046675808	358.138650606189	338.288570477054	335.53052165884	316.704271449779	270.445084971555	228.522702743658	189.296274338204	162.510749571025	149.146456137389	143.208762917399	126.568477596705	no	20
126	480.281	146.879363691276	296.053236507014	352.284301767412	408.134374105586	453.57137396723	462.980498637646	434.561873059729	394.793969878712	354.059181101835	333.337896849584	332.198976149962	314.803025032985	268.875533504	226.75898106835	187.732392052332	161.545486677259	147.927071507214	141.789719745015	126.831385709412	no	20
127	490.282	148.214768423599	298.172655694599	353.954071260953	409.66167087124	455.891112061414	461.190347992278	431.227158929812	388.75578442455	349.874465664025	331.411325780191	327.938145850087	313.572287284626	266.948739018685	225.095912375326	187.738558241632	161.581389598351	147.333714900198	142.083655774701	126.454240937052	no	20
128	500.284	147.34564487819	300.954625755199	358.217343927352	414.867181606286	458.385817575125	463.241835751186	430.645125196656	387.906710645578	348.975166376071	329.247619589343	329.788925983119	312.773391795524	265.160614182868	225.240845965938	186.295882397564	161.27334912492	147.543533259304	142.212182534232	126.861027972606	no	20
129	510.285	147.119675951519	305.781120229387	359.025299854075	418.586549873607	461.090868013123	463.176073625039	431.584698412872	386.66999057007	346.475193330481	328.817468670555	328.608450045021	312.749125331318	266.224408978363	224.726153216146	184.724522638367	158.996269844168	147.751016858088	142.844137576337	126.092391083715	no	20
130	520.286	147.119673745931	307.095364084172	362.980122815325	419.594071745693	459.578190891556	461.945246052794	426.718365409698	384.738604111848	344.54703979907	328.857186906631	327.155853547389	309.962671252917	264.819202440451	223.333635093411	184.335540923988	158.176641623687	147.315528605366	141.798999157448	127.73004851294	no	20
131	530.287	146.860870657264	308.936936229261	363.03047965227	422.196937557507	460.515185800408	457.033874639695	424.295543144896	380.125188527217	339.730260850002	325.749338684854	324.724618224714	308.170973018009	262.397033106142	220.962927901096	182.56848167363	158.481841471476	146.23988088206	141.825957651716	126.488434704204	no	20
132	540.289	147.947124182995	315.056996628678	369.39487353149	426.476422630322	466.014469027224	459.735723820022	424.094059381607	376.75816468042	339.91669140149	323.587380244791	322.303304299945	306.394894484305	260.022351537616	219.792081958507	181.100981449511	157.461782784774	145.947693204668	141.565070226144	126.927210582686	no	20
133	550.29	148.047193321092	303.177218983935	358.477612806717	415.376252240125	452.004042782597	443.428605538856	400.474219734789	361.055060239392	330.785473361522	312.892015618272	307.356717416497	291.187425824688	248.906907991435	214.004752500054	179.382523650429	159.328865577431	147.041882511658	142.0073523232	127.427873114706	no	20
134	560.291	147.652597186987	305.279525143139	361.328486415011	417.190516157344	452.881805172333	443.019993833705	398.304162547342	359.189027168125	328.895428870017	314.44374555335	309.276671189492	288.856623774162	248.697631792094	214.014629057412	179.795372829576	158.559210573019	147.689979876589	141.473548904563	126.921220376688	no	20
135	570.293	148.389305702943	308.536380664257	361.531673894309	419.165921903439	455.111722495246	443.124378023911	398.687727964725	359.967676672359	327.071950820884	311.110341711131	306.991751649865	288.188700219025	248.240055110879	212.587261848993	178.052019346344	157.803290176438	145.679613845817	141.31316745335	126.670988114351	no	20
136	580.295	147.176060002547	312.065634290437	367.325297052936	423.547765430153	458.036899259421	443.154320731383	397.152792311318	355.431570879936	325.125305473285	312.389677662761	306.609252861844	286.884259296599	247.50446310591	210.16935766157	177.624488943543	157.029586518685	147.358654330986	141.062881388003	127.170766355021	no	20
137	590.296	147.290562886953	314.896072262191	369.612852852514	427.047971457494	458.122754182004	441.91426329261	392.158664196613	352.170316899554	320.437205768208	307.370135186133	304.824576899141	285.991368916136	244.804907352467	209.518617283177	176.035329771354	156.337237030393	146.376999721683	141.759852552195	126.856572427354	no	20
138	600.297	147.91189325941	317.266693472352	373.430177589377	429.622788667339	458.971198071197	440.436139203895	387.973424183921	349.438363637363	317.67928559951	304.74151501047	300.161851092851	283.952562464455	244.470411093762	208.708123674097	175.033805820106	155.928440305118	145.069403770487	141.157787698446	126.623022199558	no	20
139	610.298	149.290941705595	321.903205137628	376.566769175455	434.203726422292	461.434603898607	440.071145131897	387.145424449798	347.738273391966	315.730784642403	304.704769359364	300.6899423843	284.403045104637	243.876089023749	208.38175284653	173.817430156552	154.639170516909	145.187405299682	141.529119419776	125.901199251181	no	20
140	620.3	147.791188158211	323.316387120796	379.800383022825	437.315347986538	462.851637485159	438.89334805942	383.191485304645	343.091451061137	312.077103965199	301.577288109881	298.81399836522	281.471980683577	242.274370520662	206.110687530582	172.512167046563	154.898758841786	144.302481050352	141.45370497748	126.190815115797	no	20
141	630.301	147.387610224866	325.164603506734	380.866144270618	440.049078236647	461.629180573796	437.206766010862	378.587647547489	338.419741675741	308.931388726619	298.513236657072	295.984232989158	278.344717873189	239.528776526541	204.751967082051	171.222908311721	153.545636594672	143.614282245963	141.202567394894	127.255589529689	no	20
142	640.302	148.041175492349	327.601747402626	383.121061598694	441.345495236921	461.004540269693	433.910644703392	376.014023904778	335.312657267258	306.010347259858	295.002636437394	294.033304986132	277.57907636555	239.388442405607	203.050250923852	171.01136990839	152.618288313773	144.15617279497	141.219668571372	126.512013282028	no	20
143	650.303	147.384673956748	332.149616921625	385.401334321332	444.355782412655	460.776055742109	433.777554083535	373.602749074845	333.54629431956	304.186970822495	295.037857862369	292.710113295855	275.740039666649	238.256539282317	203.254329211652	171.029457569319	152.912842877961	144.263315831365	141.527681086857	125.962153055472	no	20
144	660.305	146.957933125485	334.022955940633	389.068354933039	446.117358675092	460.69294485465	429.37062341427	367.580412674633	327.788836911312	301.829599934451	292.943934334567	288.93424800658	273.267991575341	235.200744279033	200.38110700427	169.126850707618	152.776857795982	144.040342822008	141.784935342703	126.83163643946	no	20
145	670.307	147.250718790497	335.516004477663	391.012832071587	446.371307423768	461.851660410981	429.059253110774	365.771847518385	326.933337390942	297.678398508113	290.917056283914	287.332546362456	271.474824430188	233.612789567506	199.984035882114	168.631006880108	151.482626581045	144.273875000493	141.669487107957	126.132628953018	no	20
146	680.308	147.937642556524	338.939623680933	393.323196419327	451.598932373803	462.219702608239	425.948964648889	360.881311113767	322.561989637495	295.075717145398	288.681624852049	284.930116455966	271.039016933252	233.737969565366	198.534112324652	167.736724993268	150.346254952037	143.308123766731	141.298826783304	126.80396382366	no	20
147	690.309	147.935857539348	339.450489724709	394.967629544858	453.607836394419	462.841311315415	425.239610200891	358.56953359063	320.883044099238	291.853192738365	285.804251278482	283.588112393358	269.987923661175	231.52303541398	196.873187742303	166.357052501846	150.058665587943	143.113794246706	141.823996899041	125.990820647883	no	20
148	700.311	148.148496312547	341.63667307872	397.550789544457	455.449108062903	461.808723438522	422.161717691745	353.710361675798	315.605211464751	289.327299223425	283.756665708515	281.098557062501	264.955791620394	229.90684297534	195.783557385188	166.610001909206	150.386212058365	143.016658713826	140.924575425523	126.887507016554	no	20
149	710.312	147.776864320289	346.18509663097	401.220128104637	456.643866065245	458.266838595083	417.436342716253	348.127584614254	310.366761540967	283.41227704249	278.19429926311	276.267601330478	262.485947815486	228.158548165453	193.804146551294	163.982287287461	149.261904361944	143.480149375866	141.520123887091	127.556101204378	no	20
150	720.313	161.028683988984	176.974005396442	217.657743585448	280.385029912004	339.26560448522	389.5092001934	434.658615139985	467.004321976001	487.238579943857	469.362922571295	437.820036354331	418.203895306609	407.123341634404	389.803642074434	357.495325737651	312.182167535522	265.550425686265	225.891843633619	126.831412301748	yes	10
151	730.314	160.563171870291	177.923556141833	218.682217528381	282.259308516397	341.013515763871	392.223709509869	435.926151333645	470.231754314916	489.921585073793	466.882706109676	437.500228333359	418.099831545045	409.175166989551	391.464744200554	358.216118163304	311.17066954456	263.989127321473	223.454765524787	127.042740868205	no	10
152	740.315	159.064485301056	179.401895775406	222.834515757492	287.096901744694	345.982906479272	395.417256018648	437.620522740207	469.320476757452	491.532173801616	467.784413566132	437.289996908978	418.543763891418	411.12767857537	391.483348749757	358.69766208542	312.407999617764	263.084270963857	222.489991023384	127.158202136983	no	10
153	750.317	158.9314269109	182.141739734789	224.619755771047	290.530011275631	348.693653534238	397.338828595472	441.256780373094	473.237066942401	492.072979776028	470.023655851551	439.179256790765	421.724995181108	413.084423552214	394.875222191752	360.527179802052	312.475193690168	262.461717681673	221.346804602752	126.496782352715	no	10
154	760.318	157.602220606524	181.315072166617	228.117625948758	293.717464620176	351.641275794595	402.009653903159	443.522486215493	474.554716471475	495.726258391102	469.973037759397	439.033036414731	420.640479235014	414.952247727609	395.419672599062	360.721198566867	311.372842618676	263.017730893854	221.190021173402	125.549011312591	no	10
155	770.319	156.961124578823	184.714873254854	231.308691037756	297.056513385426	353.326164222493	404.386889052031	446.433846722912	476.574034546403	496.601449854645	471.049268799037	439.095446436952	420.758683911722	413.21745488875	395.064393792839	358.658068907143	308.03511516526	260.619495052128	217.867798550896	126.382388849244	no	10
156	780.32	162.032934047664	187.000319583538	231.002166918658	290.835284558904	346.261829478263	395.35129234715	437.237171638945	464.986063418722	476.394361882981	455.039547526797	426.52562129116	407.342088004341	395.030263392971	368.211167527972	333.688676182431	289.314018636405	249.260711901964	213.719460531192	127.058164857494	no	10
157	790.322	161.667212514356	187.527985959162	232.10846194007	293.27373155159	348.414741484117	399.559233090903	439.766921637025	469.332249369222	479.114246890791	456.923817840038	428.118326247598	408.202497962271	396.088874333323	371.403285624871	336.86612134991	289.937384998927	248.518123710832	213.200442859867	126.627953359491	no	10
158	800.323	160.243861547621	188.543243969612	234.916754960503	295.626241387558	351.918500817497	403.114360560663	442.114809917465	469.376008523897	480.754421514674	459.203396900691	429.593323996434	408.231892494861	396.396095038069	371.258592822177	337.887978030315	290.119649979483	247.68657093513	212.074074333802	126.807194308162	no	10
159	810.324	159.899215631453	189.510487425025	236.789436578813	299.157351987624	353.027094353107	404.527055114158	444.001212605562	470.90990496888	481.968812879793	458.597553528693	426.189250926845	409.005325645352	397.259200673765	373.974748999794	337.657227243691	289.574308653398	248.197345653746	212.160766663298	126.874571734308	no	10
160	820.325	159.72786768239	191.435378729867	242.532127195942	302.631663531978	357.705448742669	406.871715232327	447.443551988771	473.184506275485	483.083041074032	459.813048549265	427.95724808285	409.362043975638	398.08261794425	373.880236652286	338.217894386894	288.908297102236	246.556228687915	210.677483777516	126.793687059843	no	10
161	830.326	157.613340962454	194.433019310908	243.771341407761	304.079144721985	359.839276399231	409.180023406408	449.412584114542	474.415050301764	485.289971342498	457.214488848274	429.088921321377	408.949208383735	398.406231845783	375.809247312118	337.81198643576	289.290938822266	246.471101398204	208.886923614495	126.696134714859	no	10
162	836.176	158.080184273014	195.101957554159	244.144868598848	305.530642372789	361.077541638255	412.164589449181	450.04257381797	475.000977358154	484.929319719739	457.840972846311	428.142720610673	410.303622942149	399.679837247661	375.293712359083	337.953583535488	286.46327193513	244.678805944277	207.843261369988	126.431779313982	no	10
163	837.176	157.789163572048	195.197668058851	245.166796090771	305.074407748797	361.574950490165	411.169943211018	451.265857774012	473.634963593616	485.060310621235	455.458837207935	426.827721802697	409.30996899742	400.548543929015	373.261593216744	338.469902340036	287.46640112774	243.967886417997	207.637342922998	126.678800975455	no	10
164	838.177	157.543554318578	194.64376715354	243.435527881572	304.981386325636	361.089946786586	412.074782178039	448.688154362267	473.555207442895	482.818995184355	455.674642447463	426.14422427193	408.50198292306	398.458778556418	373.600569964476	336.616751036553	286.187834359186	245.069418457856	207.788077754416	126.33217955231	no	10
165	839.178	158.753621155912	195.402434325813	243.286025212818	305.08874959813	359.586931597988	409.445091251141	447.469853201675	472.371941084015	481.316115542028	453.768857162383	425.046086626092	408.106402674976	395.641003856507	371.681113358533	335.028508303956	284.046650015498	244.953241574435	208.542396243894	126.569691624243	no	10
166	840.179	157.730528622026	195.032807259767	244.480597730359	304.778227758674	358.950319191898	409.19826489455	446.297466553139	470.95647245024	480.088431045861	454.028987219486	426.24446773581	406.668657297949	395.187977631182	371.932677653976	333.236907513938	283.186558419982	242.127829259476	206.420833930302	126.831505896906	no	10
167	841.18	157.519331883215	195.475157110271	243.711285356656	304.058370959658	358.328197842589	410.982397308887	447.593451683642	472.522396005762	481.177575512592	453.985451174506	425.095192622877	404.705738989833	395.638630138406	373.959509704441	334.092104329351	284.728368962775	243.390727282896	206.301324592957	127.206428271203	no	10
168	842.181	157.498304862429	195.160216102618	244.881964749263	305.928179664869	359.600434209722	409.208262346085	446.675036062281	472.102947973413	481.403422089598	452.639305791647	423.783730548126	406.28322491442	394.866389499816	371.560706473493	332.858674069777	284.920895376726	244.051174506581	206.192980249	126.241382733403	no	10
169	843.182	156.775927121485	194.43070091043	243.092424329594	305.171199500256	358.27156966733	407.971287019273	447.029409552987	471.825008642179	481.097686247918	452.278735448938	425.459329309246	404.666590160887	395.438107645551	371.250512054333	333.773676239527	284.059668357878	243.372061624532	206.648847250608	125.813327484831	no	10
170	844.183	158.705198545874	195.057885645566	244.584451883557	304.37584080702	359.789117316178	408.952570296385	446.422317524136	469.865257488573	478.401141144264	453.252826889556	421.872596487743	406.654253206628	395.331913480446	370.316384404808	333.009126701804	283.163550673894	241.853336085225	206.320807926697	125.967650014907	no	10
171	845.184	156.82759011082	194.847211674617	243.54129311069	304.807294023107	359.76216760198	407.94619688706	446.979757783164	470.581887395703	478.583959320112	453.341501714098	421.303824879014	405.015791691929	395.429632373709	372.461368027358	334.613488401788	284.088346358227	243.268792669754	207.444620576096	126.866631620264	no	10
172	846.185	157.550195848827	195.304595998336	243.715452179295	304.438499333829	359.625574431445	408.834929909172	447.42142221105	471.905541109064	481.071643574942	452.251027374564	423.038580380595	404.372130433778	395.086196982015	369.947500484387	332.458774818322	283.807359884386	242.438477190194	205.514293489028	127.116279066524	no	10
173	847.186	157.185885464931	195.658324446153	244.810982660373	304.677706498509	360.498976163494	409.645340665342	448.637378158594	470.339981285184	479.430567990666	450.458225167867	422.207580178869	403.848164500884	395.394364935292	370.572443308864	331.512871656638	282.651169355923	242.457566479579	207.221330631184	126.380944493659	no	10
174	848.187	155.551250698718	195.938530618423	245.155304972163	305.148100701062	358.764073909484	408.868001549702	447.452617365589	471.086026313052	481.672229691032	452.638395412736	423.38722724643	404.327424753421	395.272182647264	372.016976989447	333.949710852896	282.690520884774	241.075092829298	204.028153457751	126.465499998187	no	10
175	849.188	157.420690732942	196.362361947513	245.606101120921	305.562329643657	360.25191175309	410.188348368151	449.149333185946	471.537647331304	479.394276905814	451.565406874897	421.958618146117	406.780557285815	394.833997253902	370.833529808648	333.434686173398	281.727393646438	241.163061028705	204.531462944793	126.453450302361	no	10
176	850.189	156.394328627261	197.098906975338	245.844543519107	305.270200964198	360.370186258376	409.226893386651	446.355409397332	469.698592647856	480.311787832922	452.648009024695	423.729683430059	406.446938619286	396.182690785481	370.773354490592	332.842525257747	283.833202829405	241.34311135921	205.089976695492	126.253368322039	no	10
177	851.19	157.153309927821	196.300858459668	247.375775628535	306.605439248029	362.299314636397	410.50909958358	446.556365258598	469.17312068142	478.845270001285	451.155671260508	420.727566113104	403.400337593218	394.285040061402	371.600755739474	333.892519029395	282.161146476059	240.951021395176	204.110751183345	126.97260000906	no	10
178	852.191	156.603551386498	197.216849684268	246.091330831664	305.954255659044	359.158316254759	411.131472358229	446.668554024905	472.541227162216	480.964458694896	451.830397456598	423.021229575549	404.327691169491	396.049276616371	371.116219986212	333.027358265916	284.14586396784	242.304805271954	205.928559056	126.538856214029	no	10
179	853.192	156.840740972581	196.479393518387	247.92722553904	308.601182558914	361.070296920442	409.845046616061	446.587884983415	470.015776327757	479.190725741747	450.499272253731	423.358678267051	405.5148987853	395.452259620938	371.427537307842	332.412811930721	282.869648366181	240.672659083431	204.752620398998	126.596937330124	no	10
180	854.193	156.722592158077	196.917523652548	247.176578227216	308.88596759561	361.757322735941	411.570270723762	447.640125938646	472.078769167124	481.419983004265	451.087874839208	421.847719849714	405.520791088858	395.000502579577	371.878183633501	334.65874947595	283.231126004257	241.024877364944	205.662594883147	126.623946727403	no	10
181	855.194	157.163727970228	196.879023093094	246.272430033575	306.78137118946	362.718377512101	411.237648775443	447.668840350798	473.540756701366	480.525516844946	451.608461958007	422.289682928903	405.448491520696	395.4180006243	370.382921950551	333.192439421438	282.060751642083	241.49675411251	204.843962180357	127.06756061723	no	10
182	856.195	156.622171055501	197.357511020749	246.999960233457	307.573982819978	361.647266500468	412.059519852556	447.799834038579	471.154647796683	482.037856380966	449.997990951891	422.105413363691	404.999903995239	396.337610062534	370.241135283373	333.177044084385	282.464788070235	239.581532855966	205.338350977552	125.758583351088	no	10
183	857.196	156.093666696098	197.075317139397	246.514503777269	307.824681665005	362.122453977076	411.869686745564	446.372330227222	472.433287323569	481.164996571015	449.66068019126	423.599940483226	407.134844657911	395.253733630561	371.843309070825	333.85939380831	283.566650516963	240.575255337225	205.144171347125	126.472114838976	no	10
184	858.197	156.700280218352	198.051453895276	247.722393036668	308.366686062162	361.098223372049	412.541676979682	446.905896776607	474.096737256005	481.389655255838	450.595433582122	420.803054015367	405.573396976983	397.051999783466	371.279362465524	333.993654168175	283.471598676173	241.53799940515	204.737234159409	126.696040618915	no	10
185	859.198	155.353868709619	198.047570042742	248.955646411184	309.898321536253	362.260797958167	411.488626129415	448.273798982505	471.751575130772	481.033408392561	452.409492168181	423.001041214465	406.081761207235	395.487582898072	371.347675257362	333.087920801051	283.642885225861	241.648441311957	204.619978322737	126.946401851002	no	10
186	860.199	156.545914370192	197.929524006152	248.343636487405	310.940266911308	362.6271480949	411.595584976397	450.262401510281	470.627680418064	482.203433692312	453.22941010114	421.492801026799	405.187436209221	396.016548745048	371.324804144123	333.006847853575	283.26038414822	240.794548343509	202.973767295175	126.498546764487	no	10
187	861.2	155.784851654923	197.414345456986	248.732287575025	309.13919212165	364.297852205148	413.450738833796	449.631542330832	472.912991123319	482.102725327982	453.17167800176	422.009238948992	406.447578939215	396.683682188947	372.298002750595	332.658848098837	282.209789844194	239.772607909551	204.736410237508	126.399673455245	no	10
188	862.201	155.278425728029	197.0408439376	246.401930224894	309.035534820493	363.816499707441	411.254205447425	447.952693513872	473.17077022576	481.915558729974	452.508870955369	422.115706842679	407.617572898117	396.996400069392	374.607374692175	333.279160282915	283.171612250404	240.428709709802	203.931889183282	126.623471375987	no	10
189	863.202	155.836945826737	197.103059369605	249.500854296556	308.002659373451	362.041774282008	411.976506371141	447.882398909146	473.409852002013	480.614348948378	451.245955452771	421.826184079481	405.917457848375	395.879964498194	371.346619771471	331.559069354642	281.521495004364	238.995363288559	203.381970157059	126.012228656045	no	10
190	864.203	155.857816097684	197.364347227034	249.900806952617	310.430577376347	365.08964453214	414.777497182564	448.170191231596	471.939658213416	480.407361504004	449.194227130215	421.942941044547	405.554634726696	395.781864594829	371.521203786368	334.020269685371	280.586229767829	239.25304213254	203.216832039358	126.845138075728	no	10
191	865.204	156.059963437113	197.497703102561	249.976432863498	310.044679402159	363.265788023288	412.759254011863	450.384404785797	472.248790580036	480.386805534193	451.585796573638	421.693135524849	404.875391819622	396.540285178962	372.227553586458	333.121796912281	281.093614077321	239.421435039347	202.768003701465	126.659426145256	no	10
192	866.205	155.65525356997	198.401053582336	249.331172623475	311.016938547049	364.70362598389	413.569800906053	449.558410219848	472.881971395637	481.653017080765	451.384863928014	421.727682488702	404.962961902573	397.424868283023	371.679729177545	331.18579908584	279.752077588847	239.533218789237	202.767847994898	127.383229358987	no	10
193	867.206	155.753321961259	198.798246515637	250.038947448564	309.439081945018	363.906119148829	414.168153817909	448.764460998883	472.908135132193	481.244419271699	450.81625515142	420.248799675037	406.004020098704	395.391824002199	371.953220991883	331.425516421334	281.725599433009	239.105367955107	202.103578068101	127.117361626538	no	10
194	868.207	156.051632225139	199.588146599045	250.852988013872	309.70909120592	364.659533599168	412.706827947762	448.160943484811	472.434115085518	480.845770443458	450.893489326261	423.045814726878	406.407868022278	395.854346290356	371.252876111593	331.063144478266	279.588488362336	239.827896146749	202.08704959311	126.962265378829	no	10
195	869.208	156.285149247552	198.82009852091	249.938302287178	310.953718464983	363.435569835173	412.4125593448	447.697898501691	472.557236189847	480.865427912696	450.681995450412	419.663854019985	405.203843880839	395.287889007372	370.066854596532	333.258639259156	282.014824824067	239.588899162025	201.869721167273	126.445946247849	no	10
196	870.209	155.671042698552	198.48576291398	250.802924971526	310.617142607825	364.992526776435	416.310840658575	448.803817728221	472.866951291655	480.341509472176	448.221663727076	421.235221513816	404.599690949491	395.579136805358	372.023392614335	330.797437171864	279.602608847915	237.99693452454	201.201502901574	126.043725311058	no	10
197	871.21	154.917756614317	197.784863518461	250.569124765327	310.315611902714	364.068068009103	414.389903203226	447.829605966824	472.539088887037	480.15103388575	449.108763457464	420.636473096603	405.273693169199	396.410018391191	369.791969207223	331.846731147299	281.199425084301	238.814264693244	201.819298462817	127.151771257432	no	10
198	872.211	155.689184109323	199.217100133734	250.110849545642	311.505971121279	364.486243780532	413.556420094943	449.142271509806	472.169910175699	481.084209936178	449.679407255446	421.843434989864	406.549993883586	396.710324171017	371.902123287249	330.705848077115	279.406767326819	238.591819528849	202.197457242471	126.794649578298	no	10
199	873.212	155.228548524943	198.34862323382	251.077452544947	309.633689796489	365.615821339047	414.670579715587	448.952022798825	472.82771899415	480.485861131492	451.141028578357	421.106119219303	404.881277602775	397.602730282672	373.065476522172	331.956079066247	281.112499013077	238.747888355104	202.062343293085	126.080709026062	no	10
200	874.213	153.669681124497	200.54160652632	251.891973801217	313.774348691151	366.482778171713	415.960951086832	449.182279503752	473.204137827968	481.609097860055	450.00214127933	421.523083608203	404.605063341039	395.460847082781	371.691405167069	331.152131067105	279.607018893262	237.717593009494	201.496217319366	126.76862659307	no	10
201	875.214	156.577366402331	200.02080116215	251.85932799006	311.603015563236	363.416657403443	411.865013674242	449.630537157502	474.502434515717	480.064616075198	448.11205305134	419.543196103249	403.682754586719	394.108180672629	372.764051714858	330.682196286561	278.414474396734	237.982624555311	201.547303179834	127.495655738699	no	10
202	876.215	155.058218731287	200.482349327613	252.312074426015	312.013558365745	363.882061156373	415.041299240511	447.848752818643	471.990050746065	481.172792327268	447.21772474432	419.422164258708	403.235285047263	395.839345788243	370.658069270627	330.868410146724	281.016791481023	237.930633508976	201.204971108478	126.355131403044	no	10
203	877.216	155.682361960877	200.568151858841	252.325105510777	312.05375234523	366.678095458953	415.153739455989	451.219560053173	470.747074103923	478.489558991493	446.681772036012	419.146180470205	401.438690940599	393.559817903586	371.028481091928	329.350374379518	279.279152470659	235.369980652064	199.646828793276	126.645450944197	no	10
204	878.217	155.028356668248	199.278210387682	251.989302566902	311.553331851691	365.470453238348	414.047141252498	448.062885603599	471.105296029244	481.439635603778	446.884114108836	418.705560395172	404.759422631397	393.179690776876	370.811033245051	330.089650568481	278.298716955281	237.463395647615	200.592069854261	126.925079417182	no	10
205	879.218	155.888849625464	200.284507531664	253.533356498909	312.426111371373	365.762657896965	416.856745383174	449.9005021273	470.395823082215	479.622778071744	446.533094609756	419.143479626321	402.240733495018	394.278641231913	369.27203252428	330.119434958073	278.482270332859	235.84726756924	200.813032169916	126.712574470971	no	10
206	880.219	155.571807536671	201.197896446889	252.662636588847	312.696948702134	366.422876874692	413.129224553015	448.11658436051	470.650414632347	478.261972063006	448.061576005582	417.919651833202	404.121551660212	393.705560158938	368.728383122782	331.285564225454	279.58107849429	238.699717957186	201.453874879445	127.701228416209	no	10
207	881.22	155.272167011505	200.728439937901	254.885397325234	313.909343406486	366.33121760271	414.239688741133	451.074320607407	472.262539456778	477.361465666067	446.320441220421	416.683154754179	404.367105186093	393.690344399504	371.008337140209	328.977458363381	279.722219538857	237.932522832183	199.14561991467	126.177294241996	no	10
208	882.221	155.249546561058	201.467865874964	255.77474606244	313.487535511179	366.546078634914	414.819477297724	448.958928796158	471.052687159032	477.653004364648	446.996608317642	418.569897218518	400.921131463865	393.218115331623	367.832515662482	330.074334113178	279.866130258512	236.47827874056	199.331722842207	126.776417975713	no	10
209	883.222	154.795209185711	201.555607248832	255.680173053988	315.856725996996	367.510225085255	414.734137844321	449.217470363902	472.764312624842	479.824338267145	447.884297537868	416.946808235344	402.35569197278	392.926143966544	369.623322307437	329.153586566681	277.896581587919	236.380073564933	199.588948576425	127.087266670473	no	10
210	884.223	154.122085163852	202.809022324849	254.646776557506	314.67530807105	368.589868010559	415.369990099293	448.573479747194	472.054965846375	479.168634688544	445.960101552881	418.606664821344	403.41493977035	393.591503808472	370.761382262437	330.232363261802	278.735232446128	235.362004555744	198.614247999351	126.843460840772	no	10
211	885.224	154.75428001309	202.40199855458	255.367166677472	313.40911483976	367.218555951625	415.312928810277	449.599777668392	471.262387680579	476.71023751661	447.296733239916	416.488602988207	402.711087823989	393.734022421834	369.365905398843	329.455912358128	277.235686904912	235.27038065491	200.160825730678	127.607583583449	no	10
212	886.225	154.837545113738	202.822668415969	257.549999007122	315.122441629951	367.613302349462	415.363851658087	448.040018046302	471.291579894122	478.248829271734	444.950041087488	417.580817088843	401.89589467145	395.03386250072	368.756421935189	329.04730214123	276.270481693755	235.454665065045	197.855157438988	126.417468504199	no	10
213	887.226	153.972738004456	202.669969874506	256.106402616805	315.381889473226	369.436423661411	416.601819017553	450.273486541056	471.4963364658	477.68732348337	445.11695954629	417.482158188117	403.05941425803	393.095663736198	368.775611797527	328.656604084419	278.31797169097	234.63925971372	199.121892633615	126.218343319255	no	10
214	888.227	154.971669234942	203.807268630794	257.600610522634	317.327354522834	367.018359401604	417.438567380072	450.311296239862	471.304419834301	476.485751304632	446.883569663561	417.976695982686	402.134404171204	392.714678362675	369.950455841734	329.088709167473	277.469409867781	235.1167222625	199.14946209616	127.069018359745	no	10
215	889.228	155.178340465371	203.756274986457	257.089674638889	315.980994385291	370.683739397218	417.86360688975	449.971052920338	473.667831213357	479.661415364557	445.726600408769	418.627668436044	401.811244396905	392.111121519057	369.77512400463	329.260170960047	278.550101789055	234.773206350841	198.995326739431	126.69733305638	no	10
216	890.229	154.509732171827	203.902179314146	258.402945234834	316.65203965801	369.784357208776	417.597720476127	449.777316597022	472.497466174321	480.132093981392	445.457321310183	417.576540937128	402.830718136231	395.655984170108	369.749644022775	330.008172364171	276.791461639339	235.113837603999	197.949119645869	126.49738272647	no	10
217	891.23	154.66017550457	204.081784316195	258.874834502779	316.815683544255	369.533109837283	417.45783978792	451.131947691749	473.733668851872	481.721796202008	446.684805958335	418.538180757063	402.673266274102	392.972214011296	370.388036855049	329.210217782869	277.587159476834	236.489164417932	198.928058530562	127.529893823234	no	10
218	892.231	155.474538702626	205.061502265404	258.499502021981	317.181732472829	369.53991814949	418.044605086226	451.480566055075	473.798628394537	479.016098089194	448.323685759974	418.108532305198	401.730854263368	391.441028971494	371.014353363399	329.313124768203	276.81119367731	234.738110406557	197.185276811763	126.050564266276	no	10
219	893.232	155.673778898108	204.277978014138	257.646533966181	317.167403514416	368.705842454398	419.318073676738	451.839285737736	473.908530750939	480.160840225612	448.462112441301	421.359906910149	405.896605689508	398.486115882478	372.824465491146	331.786169732187	278.028960173591	235.984873272335	198.805346904537	126.525039050545	no	10
220	894.233	156.061322897889	205.215926717662	259.37872603378	318.577772321305	371.336998844815	422.728528100326	455.60103765576	479.878380480222	488.942557448485	454.037044960719	427.718489859182	414.745752997302	407.424453113013	381.001928899974	337.999557111072	283.170689543118	239.719663455079	200.942154323575	126.670405897195	no	10
221	895.234	154.538390306606	204.739118625634	259.310789116434	320.366461578882	373.578265404391	424.19444718922	458.477467036681	486.224451769009	495.408067354288	463.746346775433	438.02298634553	426.03927848103	416.362671940892	390.196989933459	347.926284532833	290.529102479735	245.058272527764	202.931007671421	126.992149393839	no	10
222	896.235	155.579217892664	206.405661307759	262.294668586163	322.234125501682	377.807126746862	429.743263507316	464.367112535795	489.860330478548	498.924949774877	468.226586945668	441.351514625363	429.979747500521	419.406761916802	395.293220113945	348.291860904849	292.030261046271	245.05065156326	203.354217198552	126.260694855807	no	10
223	897.236	156.508193025465	207.277818752453	263.158772646736	323.547813044368	378.223787645299	428.328383240741	466.244570033759	492.160390052264	499.217943418225	468.995586171039	439.896344304174	426.79797152908	419.755756700214	392.644199247723	347.289563908331	290.223437079658	242.447753351164	202.458420980149	126.591867850694	no	10
224	898.237	156.275735260678	208.476547756743	264.097228684078	324.727129720922	378.522237683996	432.122571635141	464.904667468401	488.547756936159	496.863493926169	466.548948703952	437.887493586024	425.952544113281	414.01569879021	389.268333699053	348.394089616728	290.371047067725	243.50667565658	203.386530108016	127.424302298592	no	10
225	899.238	158.352327671451	208.089610857728	264.448605190067	324.736404545596	379.293349441338	429.073569172966	465.010057396058	489.074130310283	496.898131764539	463.995766284759	434.385961921939	420.906867936003	411.320451603773	386.204656196042	341.345688222603	285.676481723785	241.402924510238	202.206950309758	126.175549755122	no	10
226	900.239	160.116900335274	207.28443032838	264.35580729061	325.528098697765	378.442923498546	430.828924120852	463.474974360326	486.015048742456	492.011905382172	461.143197845327	430.448214050239	417.687023626121	408.945738116978	385.958674813424	340.376627411962	284.384470351237	241.219179499536	201.039391408227	126.18890409732	no	10
227	901.24	159.581133693016	209.773090903155	264.809962383686	326.007471698211	379.850375467688	430.55665508818	462.302266302868	485.463280007476	494.206867835475	459.092748568465	430.447952764682	415.35954024752	407.836719055141	381.614989516791	337.935406955013	282.06635959801	238.972228435352	200.184277424392	126.327719291206	no	10
228	902.241	159.803574498078	209.617282015728	264.482873965117	324.333303878111	377.972266614204	427.826068946483	461.597207307413	482.611797423559	491.203694939425	454.958964696906	426.333275132938	411.464825222484	402.761309185603	379.815287633244	334.820069658463	282.82666830577	238.462273397519	199.261586861309	126.868398223372	no	10
229	903.242	159.063189466584	209.183828597056	263.694591651814	324.186463982735	380.013592036557	428.218037815532	462.711563577696	484.935559241773	489.768172319029	454.031517102661	425.126244750572	410.800847133496	403.05281174208	377.067664782266	334.280450936317	281.255609792765	236.585303785405	197.859597167717	126.700906417482	no	10
230	904.243	159.668969173924	210.616715985198	266.11506225406	327.257181645058	380.658054701885	428.421126667043	460.923684503113	483.323213307581	490.256889876507	455.951774382901	424.990838941043	411.342614683054	402.440687402528	377.485544814263	334.082052935757	279.691660628851	238.356800704156	199.704906992775	127.143584983723	no	10
231	905.244	160.057649343299	210.084616634153	265.94667767539	325.592541865557	379.131467744529	430.060865091044	461.745495441477	483.466103012244	488.461273979593	451.718463159918	426.907249155024	410.181232128203	402.124180205775	378.850811325712	333.762005088385	279.127541342088	234.831392170933	197.369017485583	126.702883914795	no	10
232	906.245	160.525529600372	210.094620417392	266.582396926958	327.472620604631	378.927454697703	431.153083577322	461.922538509772	483.001924154608	489.326680045485	453.586962665655	425.222951118297	411.833428606552	404.654877368809	377.7782379622	333.145132274636	279.953957582072	236.283506050545	198.763256241353	126.161318641705	no	10
233	907.246	161.119468928681	210.147212276611	266.008688173087	328.590647441317	381.829414767106	430.079122318725	461.967854084071	484.32557646144	489.603808273669	455.041167826804	426.509647020157	414.658191306373	404.317637756252	378.73629627504	335.967678332218	280.64653561318	236.811860679649	198.048849204698	126.656784980159	no	10
234	908.247	160.227395098997	211.523610292817	267.166942089975	329.166782344127	382.822850411507	432.582337014458	463.777009090677	486.922750016298	493.529974190259	455.965677560379	428.546024660007	413.578312642854	406.188073870762	379.663996866277	334.865725491321	281.493675321	238.268964458382	197.715750474554	126.163829722325	no	10
235	909.248	160.679443526464	212.434325326959	269.665601314654	328.92915624518	383.961505461932	434.310576170844	463.73335051079	489.005810077902	494.07955258525	456.497333928173	429.397621239249	415.409468760571	406.133428109971	381.032263092285	336.412470117086	281.432820293945	237.877774097581	198.710109612546	127.18862637643	no	10
236	910.249	160.47582907465	212.251360157164	269.756908360878	331.434507863104	385.780928705676	435.673962497152	466.920580141479	488.526006050399	494.432140842161	459.103205295629	430.915827004937	416.96444170134	410.775843478883	384.662841624777	341.238638531345	284.141390767719	240.438399267204	199.56203919667	126.592280741848	no	10
237	911.25	159.673083371009	213.76744687508	273.195045894621	332.241876355525	386.685473224838	439.568350547432	471.460633743751	494.138239239531	497.640773209403	460.814105861274	433.005200828766	420.555144292983	413.221160650862	387.933225810026	341.387870970666	286.182900520937	241.560023875244	199.689525373298	126.6027073396	no	10
238	912.251	160.327116144156	215.42734097264	273.531495273955	336.389200135331	391.029363826419	443.176698405009	474.947095093971	498.295421612395	500.944602554771	466.471685077413	436.600220556926	423.675511264278	416.079519396361	389.955947562336	346.027351464449	288.579132237275	244.177557985101	201.28715868939	127.102938246747	no	10
239	913.252	160.419655964485	216.591145259534	277.6291116648	342.60382834641	398.68442844706	452.349188803203	483.091726227413	504.879722309729	509.948481051511	473.362648303415	442.653107717203	428.370419591898	422.048775816533	396.038648893412	348.912815037792	291.756793029302	244.236509718395	203.109343152601	126.508822229641	no	10
240	914.253	160.620817425569	219.755799903937	281.135233850783	347.395326186697	405.659290250597	459.918971304119	493.221104211863	517.316839950974	519.399219603036	480.524327786084	450.355271404108	437.213815919822	429.683950744981	402.495056290824	353.136245153074	293.702134585975	246.125002147093	203.691872930602	126.873012191583	no	10
241	915.254	160.635013514257	226.5162346499	292.354710118971	362.010031548741	424.710331917794	479.399756569836	509.306043421626	531.063108215574	530.876822846906	491.302508209348	458.903036137255	443.950126146683	436.342470899171	406.135057775716	358.026052676195	297.059814002096	248.04727909037	204.486848139079	126.116041829111	no	10
242	916.255	161.086600572644	233.138066079127	311.046391248882	387.923226164923	452.638861452005	510.434337159458	542.69692531511	563.154820955403	559.153361754877	511.849883435375	475.73756377519	455.524876546813	444.025664888931	416.082265645301	365.403946899128	300.17818313495	252.200118473767	206.70151462705	125.999724788159	no	10
243	917.256	161.194055426991	242.905238013589	323.443721891461	402.622625251623	474.812639439532	538.270422926889	573.812300699324	591.081581376439	587.908845894791	536.991073077983	494.75839149574	476.217586896364	461.755124843178	428.764039892148	373.957440920371	307.118746709598	255.096201737161	208.279325934933	126.221858596612	no	10
244	918.257	162.257920197718	245.61879508037	329.773132361964	413.664585925907	484.934040168676	554.73574778152	592.913735804354	613.195937610795	611.997703135721	556.712184342394	514.6591121717	492.378181245662	478.317901126628	443.183689526318	389.020620736688	315.714110987637	261.252986329643	211.327366069908	127.094577310989	no	10
245	919.258	162.407376126777	247.577341322572	332.264126223799	418.070083688094	492.687792039888	561.126949721365	600.516186079736	625.435294812823	622.632053024924	571.4727892015	527.231217078327	503.287110901133	488.884708496527	453.848813397093	392.355065514943	321.313920599301	264.25443663106	212.314720860951	126.889799023197	no	10
246	920.259	162.385418159397	248.466149348784	332.96103707092	418.635721804467	492.345888089326	562.208543408161	601.410442997424	627.090543462635	625.857245120641	575.264667878913	530.594594572438	507.841041823061	493.376192334036	457.166559535061	398.387365255469	323.209474898982	265.073782425947	212.727633579258	127.158951935425	no	10
247	921.26	163.058089172484	247.926553401299	332.453846284	414.75859137826	488.254325618878	559.266392341537	597.922128576535	624.977707934449	622.641016803091	572.321346171218	527.025214890233	507.717263968733	493.290402348888	456.69616405571	395.12938353045	320.736487958634	264.28495148444	213.531151645369	127.152313228813	no	10
248	922.261	163.204728200441	245.387245070046	328.693551608899	411.147258629593	485.48446305389	552.696099699958	592.559180209324	618.462204249477	619.003292470839	567.574449969626	524.864917159958	502.112992210833	488.852159577153	452.063852770147	393.474458681294	319.206398914658	263.515434418411	212.273335426885	127.077431536978	no	10
249	923.262	163.085170414099	244.976061977106	323.864453765197	405.910031869918	480.398545273463	544.920702685844	583.993081964024	610.59448294663	611.972043254063	559.408092021593	516.229499816232	497.248311163678	482.707952069728	449.171629316138	389.448040493961	315.735793745682	261.596372540342	210.935800831747	126.694321425665	no	10
250	924.263	163.138706159054	243.54677762778	322.105952254747	403.866488476866	472.365499374412	536.703028716469	576.304283631912	599.648399989407	599.5298068508	549.141693191639	508.453140022735	490.04147687515	472.78599810706	439.805683272712	383.385814644593	311.936349330004	257.908691552163	209.395584573647	127.265292765822	no	10
251	925.264	162.9949043958	241.317721342104	318.375138871739	396.439225308239	466.894512104112	527.662353458886	563.92407220757	589.511411035022	588.830533618215	539.529147221725	500.124396064247	480.968953403447	467.368134650241	434.265009795011	376.977377658638	308.196149538773	254.826742869497	206.346651317856	127.325044936484	no	10
252	926.264	163.108614469213	238.883942400687	314.319279566479	389.221945121329	457.104883207859	519.279009607146	554.001926530323	577.081523622476	576.273104960994	529.733352165392	487.693927331774	472.249163953283	460.552073428372	427.141346334874	371.420347903085	304.10600930884	251.468910735101	204.529708356382	126.67981435776	no	10
253	927.265	163.064833596565	236.538846052395	310.306172508191	381.123021399522	449.144932447046	509.893627998876	543.065686324871	565.477075880555	563.287922586798	517.867547330491	478.891823353371	463.750086694096	452.113286281381	420.07815102203	368.124817975636	300.531966957299	251.036415837848	204.622639682681	126.810901989129	no	10
254	928.266	163.016691564183	234.05685646823	304.587777886647	375.384763001563	439.040399117261	496.390081277216	530.437912366505	555.045342516638	555.706077122309	510.824507892096	473.167729722246	455.706983749414	445.628018212182	414.242847664962	361.72321154462	296.568362631298	246.604924634117	201.869133867574	128.296980100767	no	10
255	929.267	162.799358497099	231.100125764506	298.464502282871	367.807745771465	428.533418886561	487.035966082646	518.083972473253	540.914021203993	543.567244957622	499.551005864811	462.280028297512	446.850031721889	436.370734100678	406.182969037497	356.70436197539	293.61792477403	243.968515127306	200.663195599569	126.331899991126	no	10
256	930.268	162.660874190516	228.185788694339	294.644209258912	360.281695440573	418.628505179873	476.144214282753	506.554703949646	531.12845724873	532.705452869163	486.083490548897	455.514427953847	440.796335059236	430.080729616394	400.144366879034	351.124231588973	290.867204398902	241.218125715476	200.495172551976	127.213343828334	no	10
257	931.269	161.706241985741	226.623351878585	290.374109937344	355.614834554789	410.764923813798	465.449468533965	497.304104442189	519.760905059153	518.779714845022	477.850533207681	443.910556418499	431.524227555286	422.054419594459	394.073169371042	346.459314630116	285.742264343748	240.648952584266	197.79918362691	126.960620596855	no	10
258	932.27	162.544396139498	224.32844385828	286.732125438705	349.667690002753	406.347414593991	457.70101682206	487.004321847335	508.91824815031	511.497754594347	469.169847754385	436.394491738873	424.252922546029	417.445986787789	388.883153842422	340.997516625095	281.710256913695	237.060106932418	195.811041833869	127.478744970003	no	10
259	933.271	161.614909574481	222.791886997051	283.066144257453	343.53134692043	399.241694348112	450.121772978679	481.307341107893	500.624425196546	503.367159365041	462.932160227425	432.655233456001	416.911022094956	409.56612206048	385.996877133022	337.229411697015	279.090276206002	235.374086644877	194.385047263323	126.325380995138	no	10
260	934.272	162.091035648482	221.741040972393	281.064148945671	340.554871557254	393.49126841718	445.392740378085	473.2205444358	495.103456409693	496.560594946236	456.618159707868	427.144455605706	414.793646664341	406.812306145242	379.824059811474	334.059227450321	277.677449268629	233.45135421956	193.464260006682	125.910359541919	no	10
261	935.273	160.644661157334	219.888063273437	279.269063675651	338.483902767005	390.643611607088	440.217390837605	468.401271868354	488.124045795072	491.094399115689	452.738073684409	422.280383425675	409.108539602361	403.482179331701	376.493121132649	332.19389838994	275.738330367075	232.856754372774	193.508918818677	126.009727167914	no	10
262	936.274	162.292996546345	219.005345609755	278.324213871455	336.768490669676	389.48402983586	436.517889570543	463.857025078543	484.198927046946	485.401765208817	448.399775524615	420.203189298815	407.218465942495	399.500922839712	374.639286899939	329.379420670699	275.112865582789	231.455302507366	191.601773773786	126.882943096637	no	10
263	937.275	160.198531938417	218.639165373044	276.37782619453	333.666200473242	386.314354068053	434.441534066027	461.896274194963	481.073781967656	483.978318930935	446.461825701766	417.372306977363	403.320617089406	396.023161910886	372.00380929024	328.27521420786	274.39230610201	231.52291364615	193.031879886	127.022065403173	no	10
264	938.276	160.271722550271	218.662051240994	276.563091750194	331.74190676661	382.84114025646	433.428967828665	458.594403769284	478.221773818028	479.45182086839	441.11825531054	414.386081366549	402.352727191523	394.282204624212	369.173423007041	325.020722768771	272.434838326021	229.665731341972	191.680682371711	126.315523580182	no	10
265	939.277	160.012804819063	218.326750317051	274.051785762404	331.752919044919	383.010735775201	429.578578766337	455.654597354399	474.95755312024	477.552066562554	440.169805936721	412.289731784222	400.737427395321	394.792006977332	367.246669790206	324.903984419196	270.544730042698	228.438053909259	190.755688690831	126.077672026902	no	10
266	940.278	159.255314117081	217.859167429538	274.314476377492	330.138673492797	382.371932745983	429.408190048201	455.063023923395	474.283330507621	476.18636700237	438.273880646295	408.985637695958	399.863319783525	390.38477306265	365.02969950819	322.740891175398	269.288253798651	228.785895475867	189.854265000349	126.57969172412	no	10
267	941.279	158.507890391696	217.518547100185	273.640184482389	328.988919727236	380.710510668094	427.142505942414	453.04168951489	472.54465973388	474.367487015086	436.017473776637	407.476242603448	396.815867779382	389.610798999345	364.293141530468	322.582966483932	267.955185081595	226.953439728536	189.171964416065	126.638671485108	no	10
268	942.28	158.750014266548	217.598100571562	273.701714775838	328.876978481968	379.228915663329	427.277331367225	451.398106341152	471.630943386072	472.423327880589	435.676948516567	407.923033914583	397.256454702592	389.239006551771	363.976854843607	321.308410491042	267.97935813472	227.914317171949	190.516632273936	126.723964745611	no	10
269	943.281	159.424356092948	217.20029822428	272.708089781047	328.737809057589	380.398179408369	425.579194097207	451.12907430003	470.133654217236	471.858262580972	434.768026312992	405.778073559175	393.694757253003	386.666669182085	363.800288804717	319.576194724068	266.279550590105	227.160600113808	189.404615610874	125.919373475464	no	10
270	944.501	157.832577546609	218.961356934993	273.771923275002	328.697915525695	379.281342713315	427.058789582896	449.153400377397	467.262278235025	468.647054569241	432.738880447067	405.049589920341	395.307445845871	387.764656009582	364.169130290751	320.39371096058	267.855133988447	227.482926307765	189.790660060906	126.379222168072	no	10
271	946.5	158.270477405741	217.899820381731	275.052410061426	327.630834695507	379.37175861687	425.86637428059	449.162262094619	466.366608095964	469.116207475604	432.35552280869	404.20141118575	393.19458749516	387.194862716294	362.940446159444	321.183051086711	267.231559387999	225.454155290768	188.647293289604	127.094257393203	no	10
272	948.501	158.585163679323	217.716453767552	275.398530946731	329.58176509787	376.942584351627	423.184162227043	447.262760567103	463.746775630217	467.731062323733	431.487857496115	403.365694217581	393.984410403296	385.794645345591	361.710982452397	318.984606918162	267.137199158977	226.360194580665	188.848547987103	126.62844463787	no	10
273	950.502	155.535411802062	219.723579883638	276.512010957043	328.108734943689	378.458331110744	424.932524723431	448.209613394028	466.845844015273	466.262132998404	431.198572782728	403.338757630778	387.687534990577	383.034620646799	360.605670617231	319.568467938681	266.064835469704	226.941012246194	188.086583592356	126.442540091795	no	10
274	952.503	156.040276040032	217.710444978447	276.523902047255	329.045756206687	377.571698017983	424.412586809449	445.34928338595	463.190941606818	465.451876236314	430.084963199915	401.604097631849	391.9132671675	385.041604491775	360.232613212572	317.897580727756	264.883432629088	226.018896611819	187.847259942442	126.525321327399	no	10
275	954.504	154.779845856978	219.460038878337	275.575304577414	329.439695218596	378.510899454364	423.910211082396	445.088710003828	463.978908690785	464.859823745308	428.456381791701	399.470741670489	389.234408403012	383.404277876879	360.752252753197	316.152987290514	265.404083682761	224.490970351214	187.14985838099	126.921286213112	no	10
276	956.504	154.302780561656	218.658846195832	275.09685378622	328.316385772581	377.956114131886	423.041400084809	445.949729163173	463.555034024023	463.624193923082	427.649826390552	400.02508412443	389.548421968581	382.275368494949	358.706417021771	317.586631003194	263.928053214537	223.860197714584	188.025610325464	126.181987203574	no	10
277	958.225	153.86281757381	218.619826027371	276.26173786056	327.036937756759	376.281372684493	422.759358087626	444.317691772594	460.664335065306	462.178524059458	425.499260714233	397.477577818916	386.400433550893	380.640732301292	356.946321865365	316.305063221389	262.208353358536	224.089768157018	187.40169183172	126.339948204246	no	10
278	963.225	153.030438829172	220.763234944262	277.129172492441	327.92890883144	377.736706041812	422.485952195568	445.47408681533	461.245201464187	463.130181238861	425.053809212413	397.710456411193	388.467685070229	379.778237880333	355.383780376699	315.590118439868	263.073360557578	222.604399971109	186.238290770105	127.311710725904	no	10
279	964.516	153.09690177212	220.262268494761	276.839380595511	328.207974302323	379.171665154138	422.802193252504	443.982290249766	459.111936488252	460.783297758263	424.540350334119	396.237890342071	385.383994409313	379.113167402711	354.939576512865	312.871655135093	262.740238990008	224.213347673094	186.061473418242	125.980951309088	no	10
280	974.515	150.857846128521	222.658426797259	280.884417429862	331.155308225291	380.173978266897	425.991186056877	445.241981633464	458.03098152208	460.260670834015	423.396974372839	394.466056904147	381.265748525719	376.842060318664	354.008436549294	314.094358594909	261.339115693646	221.97387277831	184.968673054612	126.995556516839	no	10
