# Supplementary material for: A Semi-Automatic Tool for the Standardized Analysis of Fluorescent Intensity Changes in Polarized Cells
Source: Int J Mol Sci. 2025 Oct 14;26(20):9987. doi: 10.3390/ijms26209987 (PMC12563114; doi:10.3390/ijms26209987)
Supplement: Supplementary file 1 [file ijms-26-09987-s001.zip › Example_experiment_17d11001/17d11001_05.csv]

picture	time	process	soma_1	soma_2	soma_3	soma_4	soma_5	soma_6	soma_7	soma_8	soma_9	soma_10	soma_11	soma_12	soma_13	soma_14	soma_15	soma_16	soma_17	background	recalculation	bottleneck
1	0.007	186.990025330327	176.821507538176	206.56491510922	253.538163368286	304.15194789065	349.547708451282	380.738781028553	384.957350283225	365.874132502018	342.480950823018	320.525365303951	299.919394479097	275.53192875031	246.39913974414	222.258534839807	201.142696059291	179.206943248309	161.440050690148	127.309533631978	no	20
2	10.004	188.451244872313	178.584816066808	210.25180783686	256.471372103569	307.702538033688	355.877837985987	384.796939997531	387.393407724323	369.959602059814	344.656685517098	322.498136438071	302.355996784718	277.906821167096	247.760642907063	222.204820149507	200.69229537922	177.034591183442	161.549759518176	126.343418559093	no	20
3	20.005	187.151514215071	178.621712276354	212.13485558631	259.461033909788	313.635284473099	359.473783637988	388.657967334076	390.076627709607	372.813736725688	346.414599941399	325.080342847173	304.325245613483	277.838056787938	247.819479867619	223.411729465382	199.472772985321	175.506054568373	159.908450045318	126.548652181651	no	20
4	30.006	184.51782686966	180.499399663979	213.721732727718	262.104051969265	315.850003860945	362.537495290323	392.708000274402	393.71261863175	376.169122083113	347.941961294273	324.118900230692	303.8495260068	278.377977057736	248.807682485982	222.495145009795	199.265261105692	175.661022607327	159.42131436489	126.235644000399	no	20
5	40.007	183.298394370716	182.347145235193	216.53828821239	264.846450919706	319.637045083962	369.349787212899	394.643558019342	396.310830104335	376.254361230916	350.861763398145	329.249993688678	306.387622386701	280.648346750657	249.584181971132	222.459183388031	199.260268265937	175.861104606042	159.736485626978	126.022751044033	no	20
6	50.009	181.24145039719	184.690016371565	217.664390982702	270.001567594465	323.458695101185	371.150967808655	398.897087841778	401.930143783675	380.417090021307	352.00133146711	330.500661702182	307.94172636201	280.738078334709	247.14030009372	222.982198908083	198.207187263009	173.873269402207	158.614913098425	126.514762230018	no	20
7	60.01	180.311751481229	184.956281992705	221.881596775143	273.385224138628	327.974895406711	375.878483307037	403.981149870634	406.755278899299	380.515264514153	352.827083963364	331.117696871265	310.763898486648	281.823036972827	249.522605568099	221.279271058559	197.534080237831	174.012744105994	159.052110171698	126.502759291142	no	20
8	70.011	178.91397282102	186.204536436493	225.041252922491	277.324175060503	331.678170804015	380.402090616721	407.754321843126	406.758057086863	383.9114505863	355.535768419844	333.773196632257	311.914008274567	283.195884838862	249.400599564999	222.774819368497	197.51919932282	172.269287973392	158.432883484898	125.796326569148	no	20
9	80.012	178.296345321728	187.382887375075	227.579080009546	282.171758691135	337.462472453248	385.128871361367	412.220548852204	409.851427682819	384.971193290638	356.691984969388	335.333302741655	312.959182955056	284.339105123833	250.712811558561	221.958702254557	197.201663294109	172.254588791904	157.850315851321	127.172755519494	no	20
10	90.013	176.246874794855	189.062876442734	229.680604262886	284.902552645018	341.584335423934	387.13053005683	415.804246071153	412.002288043338	387.984425392056	356.971380465825	337.532577474261	313.990978183243	284.489455030371	250.64997516388	222.355759524525	197.026779075619	172.264950382237	157.377340411158	125.583146217928	no	20
11	100.015	175.755420817686	191.96455528579	230.85953627156	289.633867959277	345.244062433145	391.316668081124	417.009429304681	413.991736245207	388.529499540858	360.850473783857	336.852010840407	314.432771470756	284.413310970538	251.057504546721	220.728496570731	196.061938858537	171.354076138089	156.142087199134	126.525192402486	no	20
12	110.016	173.945298897152	192.092611940945	235.56842428256	293.230053221753	350.370915392557	395.483179814657	419.903210501366	415.54347726049	390.026129888836	360.957153957445	341.067919961875	317.47932090304	286.799004684811	249.340520653086	222.492980486122	195.55203128418	170.835740077381	156.746646809338	126.661115812953	no	20
13	120.017	171.435601773123	195.019809029504	238.299623772	297.443154962178	352.302399184967	399.961733654706	422.365121884379	418.293875074883	391.452495579268	363.781766740999	341.494185006174	315.947301205642	285.564802476957	251.207709600379	220.068296587166	194.768754984879	170.929722056957	154.989554150531	126.751343819778	no	20
14	130.018	169.925286729795	196.139756760578	238.885426361956	299.584615445535	356.775384253598	401.372327842956	426.865540474564	417.870890172207	391.878586189069	363.920746536406	342.300034771835	317.429829171053	286.486287980233	251.141956093041	220.573143750877	192.984162532456	170.706242019902	154.378496368469	127.283460368003	no	20
15	140.02	167.096786180287	197.955864291531	242.361546719509	304.815065665699	362.311394173088	408.536314491603	430.804146777597	423.793092833707	394.924886171993	367.089328429303	346.902452567037	319.106325325753	287.939824995585	250.245818092165	221.299291211789	194.047319681473	169.924570964864	155.470939383573	126.656773706183	no	20
16	150.021	166.085881178542	200.368849759966	248.064604213005	311.595017443447	366.258554483782	413.276237220629	437.215437523143	427.794256109619	398.092425863438	369.258436165804	346.777412685207	322.897643754742	287.116557585953	251.301987201549	219.975548241914	194.252368855272	168.996019451718	153.845748077254	127.075719603886	no	20
17	160.022	163.841221751038	203.966928719829	252.496261417328	315.78580560134	373.733826553655	418.605700132159	440.314709014313	428.694359096627	399.228022168265	367.507517015096	346.958644304013	321.624545006601	289.78997135782	250.970525895407	220.234813523174	192.157951837835	168.415190623805	153.354121792972	126.136106613391	no	20
18	170.023	162.266109870896	203.857209803581	252.444420485596	314.2428994565	372.040371742547	418.049264488482	435.903258878362	428.123170349541	394.349860090243	365.233775084337	345.916734099997	321.083193898989	288.129795999123	249.693727809649	218.538907647025	189.974144300106	166.648740802569	153.589349029371	125.951158293939	no	20
19	180.025	162.648311752685	206.823091803629	256.434081317812	322.396857690165	378.626257421404	425.917592281359	444.726975750527	432.576892831712	400.647277433246	371.193016170363	349.273166228802	323.257534643116	291.720392268921	251.87930152927	220.199445474015	191.385482169885	167.775096774907	153.06237305656	127.081640539175	no	20
20	190.027	162.255795821024	208.898592085882	261.124190896929	326.24093526797	381.685227010489	428.135293049218	445.466400939425	435.276717346994	400.459786593592	370.453133673747	352.088205871172	327.026042113672	290.71761998862	251.445072760626	221.213620480598	190.740315361235	166.456843242461	151.496570517596	127.179705002179	no	20
21	200.028	158.805348102311	210.762160200769	265.387767526205	329.735649241027	383.736723866009	430.913314026915	448.212226439939	435.509653879759	400.816694491023	370.507930230815	350.837155353045	325.27893991523	289.695883082047	251.498995590579	220.516158358767	190.616466804354	166.747388896461	152.488000524624	126.367799664216	no	20
22	210.029	157.906845643277	211.940002524097	266.990521470882	331.154284319312	388.487014266134	435.717407762574	450.459840043618	437.630908632042	401.14538123575	368.511142638476	353.471918693385	326.306172441333	288.283267705379	251.096553536651	218.868310391634	188.087788558565	165.156626575895	152.257589979079	126.508970284485	no	20
23	220.03	157.900786658516	214.62696626795	268.487306922146	335.704842787182	392.891662192656	439.256305397175	453.065482653373	439.044271221796	400.764659453667	371.989707915077	353.679021318819	327.724136719964	291.611222100552	251.800905023379	216.712551658507	186.79818101161	165.08817904267	150.480279893185	125.640001227697	no	20
24	230.032	157.630359708531	217.100158165702	272.952619272732	338.580016723834	396.401554332446	441.842057001517	455.583775428992	439.591749276858	399.876501502201	370.737752817123	351.682775216356	326.074255052972	290.928427385811	249.116625661442	215.849423307245	185.865880824751	164.307767838347	150.912997355076	126.518967743115	no	20
25	235.889	156.562871167652	218.652425980303	275.976004784309	342.095090755629	396.990935699602	442.29772962268	456.008992998109	436.474372174054	402.727646474673	369.741409922878	353.810832844958	326.739792507016	290.140923850597	248.643173569688	217.84774176977	185.39284832172	163.509789351929	150.123697208724	127.389600590503	no	20
26	236.888	156.575716817169	218.30028824544	274.15846599522	338.666861843282	395.994657380068	442.018395342237	453.172422138437	437.071576755637	400.09717699597	369.124983118775	352.844866599064	325.914293225228	288.817895795111	248.251515439479	217.510358153216	185.678305163424	163.430935364736	151.198010500252	126.769565599971	no	20
27	237.89	156.979182834637	217.999890250082	275.700984955371	339.961273417495	396.960206380544	442.049942555434	454.417889095798	435.984213573491	398.880496255391	370.235169402055	352.682825573254	325.231861548283	288.499364792728	248.7936379386	215.632942670276	184.452646469393	161.901829209214	149.459432363671	126.442279531737	no	20
28	238.891	156.51880672505	218.801129265384	274.831606325667	340.505041716289	395.388739349079	441.718751143691	454.709387657268	435.114645485632	397.068545983997	368.687614656752	350.666870951115	324.307841696078	287.044420417613	248.417243484963	215.852056063855	184.626345219234	162.632252865507	149.772145272537	126.700097040772	no	20
29	239.892	155.989665514316	217.457804908448	274.353177825643	339.441172864709	395.601167387248	440.008738172563	453.141759663784	434.10834281879	396.858126444008	367.803712533268	349.591320946634	324.009404658376	286.591027992885	248.051785292587	215.346992825391	183.80677363889	162.701987154191	149.810891751773	125.415276473172	no	20
30	240.893	156.685815581062	217.696795000417	274.252503764869	338.902408741119	395.019750627886	439.228807857188	450.742508215203	433.797768207822	398.053150603422	366.093134848437	349.910325595142	325.138017001186	287.45663260167	247.399968644425	215.053929259051	185.224369927918	162.996123664493	150.66914514094	126.96424540874	no	20
31	241.894	156.625020754465	219.018974464593	276.020698723446	339.212193761504	395.671962264639	441.683149048038	450.639187419169	432.603778681673	397.329109192145	366.866009209126	348.40892501822	323.253449809254	285.155319904676	247.248800864622	213.778183686834	184.309964128036	163.19110534401	149.815025526851	126.113645210147	no	20
32	242.895	156.617287414273	218.619342566754	274.497021145438	338.776587598948	393.886618304371	439.471817852079	451.542009825245	434.30736083189	394.75699237229	366.317589152246	348.786929061601	324.589577436411	285.935341444064	245.765978232957	215.264533247566	185.569826260639	163.485064112617	150.523574480751	126.241474531059	no	20
33	243.896	156.301683284567	218.443413718989	275.713208960486	338.948026157387	395.210955865242	441.009066869299	451.143629070058	434.787515799703	397.5003090957	366.199797158846	348.677277258436	322.654614332204	283.686442712949	246.58262754452	215.687220289838	184.108322729213	162.620725277686	148.909569399216	125.581804993163	no	20
34	244.897	155.42313631303	218.927885503383	274.4432491057	339.079620413957	395.86873204579	440.609587468243	450.121650797584	431.312202177082	396.148838158822	365.9270755246	348.341065342413	323.41653423511	286.545528607604	246.395307788769	215.432181174527	184.586446416224	162.219194755603	150.153066949059	126.302509646763	no	20
35	245.898	155.165020437944	219.251553134984	274.487297537378	337.913727565731	396.254311179124	439.449110862692	450.278726109778	431.711670908029	397.057465561952	365.760536389318	348.536290321625	325.207236619272	285.227501329321	246.724942783628	215.206763358088	183.852569275786	161.77805468603	149.804033198071	126.09455011474	no	20
36	246.899	156.322640665699	219.585475952284	275.556906624482	339.403548978663	395.814376944103	438.671172141429	450.711879849129	432.473800706274	396.261494116285	364.636426603851	347.306803277694	324.215931855733	285.073757961769	246.076335515487	213.699594336204	183.065961600192	161.957340269797	150.141994190152	126.329370323868	no	20
37	247.9	156.28550447966	218.528140347487	275.563288329241	338.969048254926	395.080006756963	439.498491691461	452.276677849998	433.876876093071	395.701768017195	366.538033094472	348.968310041031	322.918963034995	285.461131435192	246.646367852021	214.901737292154	184.12765163588	162.50470534644	150.236403379661	126.658103603487	no	20
38	248.901	154.837094016639	220.478094023572	275.897734353292	340.435031661307	396.804772692401	440.739008239453	452.34053682355	433.124064754668	395.509690634673	364.339554529261	348.719872796604	322.87240182329	284.504160496657	246.777660228008	214.185907550855	182.393855327454	162.245792280901	148.727369419801	125.640696574285	no	20
39	249.902	155.006962010521	220.276359240283	276.38676927622	338.847740090882	394.360051121921	439.489298346614	453.158909788212	433.501181552473	397.536248677016	365.301116332018	348.092619729604	323.761518371166	283.928138770324	246.390639217785	213.493763478312	182.32040285371	161.305184006691	149.806661701188	125.289962058255	no	20
40	250.903	155.303363705495	220.160139494782	276.997562225353	341.144267536001	396.236384258901	441.107355146678	451.462462925084	430.911012848812	395.302814130582	364.798668202765	349.032179304864	323.07747598322	284.877670051405	246.814990815474	214.688973891047	182.446826247803	162.174284117278	148.735570250831	126.579465157818	no	20
41	251.904	155.220418326407	221.303643349325	276.657361831588	340.546907562109	395.881016794037	439.314202099215	452.174415326704	430.83059698114	396.618107927802	364.097874622076	348.590419362711	322.396881361814	285.510663419066	246.326503517769	213.723762668168	183.483618097971	161.109625690706	149.50241028127	126.061834083072	no	20
42	252.905	154.716702500084	222.0204380069	276.887463783532	341.89175051286	397.26870421193	441.103982894386	452.510917812031	433.474856529009	395.078538893435	364.570491951443	349.319806717945	323.406695968973	285.903506838126	246.228698438213	213.641203674058	184.310629332008	162.603699214094	149.932095128004	126.477359511939	no	20
43	253.906	155.595424632043	221.288179393231	277.008580044584	342.00360663682	398.30424447886	441.107086480918	450.145109907097	432.105389926251	395.557126772017	366.014074883263	349.874034367108	324.010524488215	285.142026258489	246.933867592687	214.757171798354	183.101079392193	161.589781700401	149.366625397126	127.353850699911	no	20
44	254.907	154.763890856245	221.416885547922	277.392862520906	341.139423984345	398.607860943419	440.022891527839	452.226315878815	431.481471977725	397.506501550016	367.727092044535	347.74888700005	324.714657110287	286.150860764498	245.753230539974	214.59537868062	182.894677528162	161.741783350366	148.741703124305	126.521767827383	no	20
45	255.908	155.654853811995	221.176192423777	277.865850688872	341.497124269032	398.615058603517	442.193678072949	452.347619513488	432.748282092203	395.252268613406	364.269181305041	348.884053585442	322.29224030489	286.372985658881	246.872102672055	214.26573040485	183.212901176133	161.202504833211	149.285768984083	126.62322123234	no	20
46	256.909	155.448225228565	221.232937200622	277.406054734306	340.746870056986	397.880080206606	441.540749366001	453.345618323557	434.032349886722	397.027798992994	366.74326696229	350.243357665926	323.025006387096	285.661748683707	246.088868893253	213.505902153834	182.508256795279	160.814455167247	148.783148217857	126.501742241638	no	20
47	257.91	155.077182482005	222.138278001687	279.212411555381	344.305052606084	399.652605731425	444.205920437163	453.393353160972	434.618086118153	396.088619994698	364.420233667183	349.803467719243	323.393417769291	286.013284105431	246.518010582202	214.024432660045	181.717366194048	161.361684587498	149.193470813137	126.824033114843	no	20
48	258.911	155.09694101264	221.227883918085	278.819459676734	342.546186830392	398.485957817013	443.163954450731	453.25574209473	434.252569135216	396.798028709815	366.50674777786	350.174393980083	323.854402957771	283.60467940997	246.187279025702	214.399543126723	182.534735877515	162.10019680238	148.665414007076	126.266769292216	no	20
49	259.912	155.651570813522	221.122045270749	280.827542935713	343.318925538835	399.54984980587	442.001892499939	452.504462782929	432.948566579072	397.185880549592	366.850628754428	350.739907887263	324.310331869441	284.619270535186	245.747101258433	214.148193257932	181.501583131872	161.677130453109	149.007537308668	126.861677119891	no	20
50	260.913	154.862678725489	221.516193463324	279.229269073936	343.594010260126	397.774724921659	443.095064875571	451.763061711609	432.707452205466	395.028029038589	366.378671706009	349.326422645012	326.137150179219	286.960052552615	245.949360359639	213.097214387264	181.516687898735	160.593581012056	148.393020793366	126.406600769825	no	20
51	261.914	154.284749791957	221.991905106966	279.487054745129	343.283659761825	399.337436425715	443.501451556374	452.664373951472	432.904376036497	394.002008098572	364.854664704834	349.730829555631	326.15306448906	285.631823553238	244.886834053233	212.732111484869	180.80217261496	160.846478689838	148.384710336337	127.309495241331	no	20
52	262.915	155.019184480346	221.305290724805	279.566714125444	343.594846450419	400.075295674973	442.042679824544	454.170125008006	433.683410218021	395.208338115257	364.931032854311	348.926915237447	323.256413919475	286.525235918655	246.390832510186	212.580865119853	181.870358536915	161.80111906099	148.467602228065	126.589785011668	no	20
53	263.916	155.556211705153	222.232896455546	279.083284643712	342.922838523357	399.411155629267	442.160796191534	454.509485849779	431.041334888369	394.867887870427	364.059879052202	349.529693818687	323.602203537352	286.174391192796	246.444445310931	213.290212526917	181.444600756549	159.760596498238	148.875760596192	125.894736101102	no	20
54	264.916	154.547791675523	222.263214070717	278.22383524824	343.102122189665	400.400840899576	441.341208402345	452.803316273968	432.009959183678	393.395561388891	364.103811718989	348.94570681288	324.240529747913	285.350641675508	245.306046694499	212.525589224918	180.816670792553	160.098174480972	147.907236280815	126.745465695426	no	20
55	265.916	154.448214666153	223.338828734642	280.573589581307	343.918221206565	399.307529646841	441.796058082102	452.611692210328	430.446633604722	394.862196789266	364.914285982744	349.12639012082	325.561903347458	285.408990767104	245.794329330701	213.605588960246	180.908192354666	160.531260241575	147.818778147706	125.850840449732	no	20
56	266.916	155.286487608192	223.317287300355	279.613435888582	342.918993429943	399.883662248944	442.765445897741	451.154645934298	432.535195489951	393.392820505515	364.202393184667	347.368263960762	323.553826786506	284.576886128903	244.885141093767	211.715701240545	180.284095029203	160.124397879484	147.778128692988	126.291458982941	no	20
57	267.916	155.022295573635	223.472683519349	280.921363416217	345.549511166612	399.896742974274	442.668423360563	451.383140499659	430.842241454896	392.564829011967	362.469385444222	348.199609845178	323.697084750532	284.808400216638	245.810852371711	212.150567757181	180.512505130789	161.090948911903	147.272001597296	126.1506279532	no	20
58	268.916	154.135798649347	223.454711571094	279.432209542541	344.767239961397	399.481431018436	440.289096009434	452.063412726033	430.019062522602	393.318751726819	363.273451707971	347.407163192518	321.779745381325	283.661114792734	244.641247805656	211.603704395364	180.237614334579	159.493893323198	148.038644546141	125.551632141844	no	20
59	269.916	153.477430734758	224.837538358317	280.997290803514	344.877908421161	400.228868411746	442.768909753614	454.060520065196	428.464402586687	393.451654049407	364.106094021673	347.866982115612	323.58256454001	283.747800692253	243.150121878689	210.812333550465	179.409322833266	159.202938549794	147.355310248533	125.444833563707	no	20
60	270.916	154.156345851894	223.930608286549	281.167815885551	343.116139088363	400.75343394832	441.241297361083	451.247409370504	430.322526168347	393.890285834222	363.303461565045	348.914188083924	322.048821445984	286.182755163799	245.79445099159	212.133201946666	180.355381329311	160.274481453163	147.726016710584	126.216239399543	no	20
61	271.916	154.61028043451	223.440131094907	280.896518151088	345.126832472483	400.705179942288	442.359574787104	453.396464037091	431.376614506733	393.89114833933	363.958650799791	346.002700547849	322.972383399781	283.938984131852	244.09393297829	211.893914456229	179.800916710152	161.217045832031	147.413695882433	126.330109458699	no	20
62	272.916	153.072766069863	225.888248125682	282.732776508335	346.035632320572	401.47698792303	443.715974814303	451.667376881931	430.497039165652	392.61429740236	363.000450789087	347.435615587406	323.382672197293	283.1998499672	243.426683705587	211.398369421663	179.6229764445	160.028779233197	147.97394282532	125.834744979777	no	20
63	273.917	153.769134080096	223.273001862224	281.06425846917	345.46681185613	401.004487855208	442.393023474303	449.184452178646	431.523362692696	393.299926962954	363.555158592313	348.79832226398	322.86932601083	284.410508578876	243.58083532919	211.58287136434	179.905517061098	161.482984206138	147.626543521129	126.255900180965	no	20
64	274.918	153.788756037355	226.078090916182	283.040707725235	346.775639166742	401.025238446972	442.107246428424	451.139748023895	430.222019671561	392.715773715656	363.63976050471	347.483640852922	322.233312455901	282.497065063727	243.210246939176	211.248797460173	179.348082264348	158.889194197326	147.482446022457	125.890270839246	no	20
65	275.919	154.864824419467	224.282634670434	283.629145644551	346.393921998876	400.923842735911	445.098777724842	452.928430237252	431.476379164665	392.754089550133	362.799927792619	349.709288910264	324.994513072324	284.540566364052	244.784677443292	211.207655780555	180.180068793026	160.556996659877	147.638870626366	126.310983499678	no	20
66	276.92	154.545025796588	225.151415590976	282.522892711505	346.907858286017	402.406424060124	444.16255588517	452.964115273324	432.54113378545	396.60922456239	366.893334133031	350.77541651283	325.399444044926	287.43216662039	245.228629340292	211.542085534588	180.177855803972	159.471411198754	147.957362056065	126.224547449882	no	20
67	277.921	154.18293749413	227.005464936016	283.809014184177	349.739102918001	404.83574999722	447.399633518725	456.879933504164	437.125469326355	400.317665278195	370.592030059725	356.069910522425	328.661670667621	288.738451794059	246.410355349447	213.751010061224	180.068551287198	160.309991240107	147.872681651372	126.110999322929	no	20
68	278.922	153.656079821979	227.696882860887	284.565143178163	351.013695198846	407.973553974996	452.711964294547	463.661776005711	444.107083858546	403.992134348471	376.575867717942	361.873186572724	335.950721551378	292.134147851029	250.7697183003	216.003709881817	182.604226711708	161.033593386233	147.701065545902	126.511829489609	no	20
69	279.923	154.83516718636	228.946531750065	287.083265285115	354.958618778556	411.483314497764	454.674593528213	466.133152120926	449.163300369463	409.770313192625	381.212456321093	366.45189555258	338.468864519113	295.329903368068	253.300036371148	217.239703809001	182.540595546669	160.975050915068	148.04160242671	126.103540532324	no	20
70	280.924	154.877129784295	229.357790311557	288.290559458779	355.381978756166	413.68017282945	457.239824541567	470.006612191819	451.873806135666	413.144909658935	381.861554644196	367.877636799213	341.599579206381	296.603685854003	254.059249319566	216.774165452816	183.922720966771	162.239273709048	149.009166269384	126.369027324653	no	20
71	281.925	155.015087626583	230.668644319056	291.306535976599	357.010705196191	415.371589839835	460.267137371353	470.782021928041	452.283338055221	410.233695730119	379.3913853452	365.123241906699	339.727093419526	297.540913669088	253.504788374779	217.761917345656	182.014041250213	161.724512961926	147.739359074899	127.112774166179	no	20
72	282.926	159.408308565459	231.195790501822	291.74748872345	357.196519137145	417.163758194692	461.121034918613	471.188834298653	450.086272522449	411.986164162992	380.547446003434	366.740297085247	340.280675825645	295.544237162649	253.777214428822	217.930142038681	182.634114247317	160.391613101515	147.016005228291	126.59146688985	no	20
73	283.927	162.316318017431	232.520548619894	294.716490914562	359.068288847097	418.314025665696	461.906938555301	472.493622311355	451.077780861067	412.270302651808	379.263109360069	365.825745416322	339.130296162455	295.454948584531	252.511900885049	217.635087267603	182.282634407425	160.660787968359	148.853886539905	126.175531773811	no	20
74	284.928	163.87483838085	234.866439473484	295.794912123193	363.064880094258	419.773624231278	462.917574507068	472.907134188482	449.203740706784	408.571260066255	378.57110342738	363.765260526749	337.284921834156	294.23047742647	251.884509892472	215.244238143411	182.522575767335	161.166461737934	148.27830085624	126.387533332487	no	20
75	285.929	162.195297579797	237.23896933741	297.623022006547	363.130857276399	422.876297054803	465.561365842094	471.879928569677	450.539519918733	410.929604912678	377.921699763007	365.23350865761	336.493847904727	293.697513802568	250.136890514199	217.04170873883	182.264894332987	160.971145395924	149.231069783429	125.807397715664	no	20
76	286.93	163.305141449449	237.351040852865	297.881615430009	365.639851887236	424.813445663599	467.161291175074	474.738813441184	449.439962483226	411.037989767125	378.004675761152	364.620641651384	336.534999028475	293.865885869439	251.357627025107	215.269487798841	180.622762793944	160.661292329502	146.677522771419	126.857514593734	no	20
77	287.931	161.94136072292	240.353580074367	303.258339914843	371.046079189785	428.079310645134	470.633793193856	476.452932598159	453.156766470907	410.98690264047	377.218162284018	363.339689763961	335.876597521773	292.446692083586	251.260680178915	215.550602142681	182.120281092249	159.152215128353	148.061456715079	126.579525457728	no	20
78	288.932	162.725814372667	244.778622692603	309.157060899037	378.253712024298	437.49873277133	478.262224423466	482.905348767455	455.573202284841	413.099436517751	380.826272962866	364.704541935532	337.651965806261	293.18869864835	250.058801234162	214.225255393692	180.519122285231	159.27954570693	148.357282267507	126.138300998918	no	20
79	289.933	162.548690645207	252.191849902281	320.527228641772	391.256764855155	455.587450931601	498.184734023857	500.735073224203	469.717503403161	422.594195798236	387.6529610176	373.009259380221	342.848926284046	298.314724365608	254.947750040205	217.087975447209	181.607787346306	161.228375069636	148.723447333591	125.673239361046	no	20
80	290.934	162.937115108087	275.245463053553	355.202163854542	439.392923272412	502.295901462758	539.28339014205	535.189513590249	495.463086993828	443.08835565254	401.841752985367	385.375535053219	356.30602571696	305.972611326402	262.254166219491	221.810681760938	184.386799441919	161.732715173589	148.890574108881	126.422936749561	no	20
81	291.935	164.484810278651	304.399700462424	405.145458263005	506.291758514135	586.827159535238	630.185531232963	619.901998956473	561.303217829259	489.973463935169	438.081386536503	412.029935841861	376.527532692515	322.056084493981	273.505671774324	229.450910566088	188.532648485924	164.052288732241	149.400476522708	125.678890706672	no	20
82	292.936	165.101936497992	307.276844429112	414.138147880413	520.658559543295	610.135344811312	667.419093628387	667.536487554657	612.003928406227	538.2964719247	480.630440512188	451.786782146467	408.898338890975	347.793490858247	290.049484434753	241.412418286692	195.971554216588	167.213514112438	151.263081223937	126.440536807441	no	20
83	293.937	165.664278990198	307.279218676939	411.420175707792	520.339521537177	613.179747937319	676.706891874093	678.825708277138	631.30263998595	560.271203488344	506.856986188401	478.085217891512	434.67067849208	367.547697996936	304.570478031125	250.565411826506	200.990922675773	170.222181798013	151.71070118904	125.265579825018	no	20
84	294.938	167.26749376028	305.347123888608	410.829149329005	519.425678558836	613.27747559645	675.467801781246	682.203186080504	637.660909972664	564.956455268539	511.552271658519	486.887384719305	441.979306360653	374.950527588228	308.087662135376	253.266174117945	202.588349653336	170.922816797876	151.546993075028	126.157454479502	no	20
85	295.939	166.759058703918	305.431376674812	408.798343543456	515.519335990422	610.061063793103	670.691853267006	676.903875513128	632.512215194391	563.260943782641	509.518008073792	484.973165096339	441.512725753925	372.193933932111	307.051792962763	252.60671589803	201.481117671284	170.055687392865	151.874629496615	125.639903012331	no	20
86	296.94	165.460804947935	303.631259095676	404.36719974751	511.349844486712	602.54801259531	667.908482884388	673.313330186737	625.096116889403	559.088652658187	506.809011178414	478.272225056739	436.104321374146	369.936251257851	304.263916531739	250.218205120253	199.657470691448	169.786323232451	151.989400549201	126.674492617703	no	20
87	297.941	164.967884828578	299.839859479205	400.990045185407	504.175210552541	593.14863054423	652.811896899706	657.562559900223	615.641346488112	545.789631529998	496.977972973084	471.902073101141	431.250348959064	363.558527742513	301.391447019835	247.760743885426	198.691840840808	169.243339331803	152.148231258974	126.871677613917	no	20
88	298.942	166.245753955279	296.103215138876	391.400312194762	493.828566530863	579.882787594796	638.827182982018	647.478161808873	602.495537917604	536.655389727398	486.991402177857	464.486300509172	424.172181954339	356.955695430283	294.820838928187	243.51098256243	196.957264144045	167.05447240738	149.98726156653	127.03208977147	no	20
89	299.943	165.044026752734	291.134239159157	385.878300988509	482.98856848652	568.182335727526	622.758160180466	629.09082130126	585.253181934581	521.771133928613	475.280046220761	450.925420165599	413.899079066486	351.514529637168	292.151831716711	241.01051414552	195.322257184585	166.481591638804	150.12676988886	127.207534120069	no	20
90	300.944	165.665133433416	286.532165255568	377.410249109183	470.616005415768	550.681631353326	607.542853829612	612.049942741851	571.947343872063	510.577233002091	462.923887584824	443.659006092554	405.551177303844	343.680645785724	286.507706659327	237.983001850492	193.016376092188	165.663551046334	148.941732862964	126.151434114353	no	20
91	301.945	165.6941789463	282.568043574682	367.138313786727	456.304125864148	532.621693979098	588.235564632296	590.331175228276	553.196842304108	496.952305458629	452.825574033571	431.464316788703	395.250427962782	336.632882142977	281.276518021925	234.716498447815	190.958558015257	163.991556961179	149.683385793102	126.617691159348	no	20
92	302.946	164.096190709454	274.385928212907	356.33249415314	443.769108802161	516.796142619426	567.930554368381	572.419772694854	536.81800169153	481.28764158353	440.882604221545	422.913058717198	388.786345835077	330.842311855298	277.183979778443	231.353757170584	189.338701316012	163.976383281424	148.925845444005	126.827313907943	no	20
93	303.947	163.314441099322	268.165568770483	345.677588780885	430.479539486096	500.356207341708	548.605709959278	556.123419485861	522.58463028573	469.248558232203	428.453213655748	409.80315724626	378.809005257333	323.254745090756	271.273951761765	228.272647989394	187.016785378783	163.26612172154	148.677003610987	126.019197661945	no	20
94	304.948	162.24852631049	263.644380999236	338.766621777698	417.875204043714	486.419888099145	534.145797192146	537.933340599617	505.207236924495	454.629656472745	418.106694813746	401.442140421167	369.030698506538	315.898578315615	266.206840568706	224.415829880091	185.292567254402	161.427064686548	148.120839041962	126.191161457715	no	20
95	305.949	162.359285013908	258.189938931681	330.010315836345	405.448915934504	473.728016318485	519.010276626984	523.193439406522	493.293846289296	442.51415105524	408.094050081411	392.608908685999	361.803644252314	309.748554574344	262.611377160387	221.482548768722	183.611127125171	161.431719145344	147.329853505254	126.112292449256	no	20
96	306.95	161.992285487907	254.161887446956	324.768176908829	396.664415411185	461.240784142023	505.671440518049	509.9087587007	478.318760581404	432.046420198364	398.499796033085	383.674533102984	355.08793122762	306.034412469213	259.512125933328	217.701485404315	180.050737760961	159.91975291025	146.977767504161	126.338676911945	no	20
97	307.951	160.267400319422	250.146801407118	319.36476982753	388.601740054034	450.650704795092	494.700369264948	498.70554451254	468.643649054736	424.131083035859	390.505204276397	376.290174191012	349.624893356061	300.715062033725	254.341884637019	216.491278353577	178.210013442404	159.665806667002	147.510907098203	125.954173839585	no	20
98	308.952	160.227224968074	249.912949434123	314.385768368258	383.086909577098	442.974401303397	484.004957089129	489.219488089976	461.100854179947	415.411910004323	383.75653020708	369.98704552192	343.455635742392	297.148743393652	251.715299431485	213.093710035856	179.467549986099	158.961268063223	146.470959500051	125.930363519234	no	20
99	309.953	159.98948384078	245.531038350873	312.746582145695	375.950874005337	437.64350187157	475.632123563663	481.65688378945	451.805546763577	409.946952417403	377.722926966685	365.827769889246	339.82588552723	294.358814179163	250.329953832337	213.391892144116	178.830853207538	157.82139361408	145.334907928607	125.801323199379	no	20
100	310.954	159.669569734916	245.323852216941	307.211817132434	373.015770501466	431.442532185814	468.529922411947	473.506766691741	445.586804214211	403.760256101019	374.359539768874	360.83051121448	335.565594414858	290.95853791334	247.511321485186	211.434873827644	177.659384355307	157.568813459661	145.742777957133	126.107442140014	no	20
101	312.068	157.799863392828	242.955968153224	305.429838019513	369.829065326171	426.89722057251	466.437176612636	467.644940550296	443.25609423513	400.988580700583	371.144310052596	356.332721450975	332.10077583797	287.702512894936	245.491421687811	209.074840868519	176.26197171736	157.47119203389	146.053652001097	125.98899179697	no	20
102	314.067	156.182497527633	240.96823759386	302.284105370761	363.824007684974	421.755662080715	457.81735086827	461.803931373601	435.195624528605	393.86098936673	366.879915440706	353.433450942895	326.839377321231	284.095825952281	243.954121873284	208.880325997624	175.557284773023	156.328729820921	145.289933836338	126.500867358409	no	20
103	316.068	155.618598192606	240.122547235125	301.983122414193	362.267438143438	417.688934411119	453.406469193833	455.281841003712	429.309526216006	391.04505990519	361.60198289636	350.720462191384	328.412603556626	283.270926811947	242.910496609679	206.72356735306	174.93344994638	155.730103204815	145.895648225694	126.609466493878	no	20
104	318.069	155.811357141689	240.133884171848	299.269612136181	360.716623604835	413.585365554184	448.656134900395	450.461023545403	425.000592511299	386.064620243762	357.219652513561	347.356226585519	324.030058569508	281.154497999519	240.283936053729	206.125568653529	175.72515112287	157.241590740553	145.708257828553	126.2817833786	no	20
105	320.07	153.230631852473	238.877177910324	298.006705971041	359.603475905838	411.460135317157	447.921171137965	449.987486179873	421.386460202119	383.801222389421	356.600482358167	347.66029832025	321.531389507662	279.123884774261	240.72431327313	205.707757839002	174.024399421357	156.856878036687	145.235665090275	126.907286074811	no	20
106	322.071	153.632740247953	238.84721959393	298.84110490907	358.802056651061	409.094735836342	446.445315279273	446.637209075002	420.908872975251	382.789472680825	357.488339177906	346.30022331055	321.906568437224	279.861732173586	239.114982025984	205.57129801611	174.138212150805	155.439846406333	146.018528771354	125.447448510976	no	20
107	324.072	152.224363219292	240.620273013832	298.046083818252	356.970169341863	409.19549140181	441.879518206536	442.993330345256	418.754228011723	379.375258815815	353.404706010416	343.923827631614	320.471828172091	279.027375450268	239.66372584788	205.63145422674	173.141530010939	156.388115643631	145.095522766109	126.284045104004	no	20
108	326.2	151.758103381185	240.582186105921	298.146542740045	355.842985606528	408.37254969841	441.760714306801	442.746927742963	417.540241743635	379.718450664865	351.791242443634	342.057419848342	321.066054659	278.725859739585	239.106051594001	204.136988900011	173.120222678945	155.076276629214	144.687195049581	126.566875041778	no	20
109	331.199	151.665970337411	241.343039024666	298.551566969899	357.490781376541	410.16542572101	441.900624325857	443.834111999371	416.360372631837	378.258360970121	352.546410388851	343.135042436564	321.137278817755	279.071421108907	239.488371522631	203.902819386863	173.126976814408	155.515177827293	144.952010334577	126.091790100077	no	20
110	336.201	150.647874553829	241.528390091584	300.910456108932	359.439512665679	411.367203674199	444.79728149526	442.931333715427	415.649700149276	378.534783266252	350.219849368486	341.890353241362	319.994333885986	278.797102160644	238.064685714198	202.525709455206	172.618814456868	154.654116388213	144.956645343918	126.300205847781	no	20
111	341.202	148.874503528034	244.201510731937	303.853519524922	360.753238017169	414.963429664906	443.703023469443	445.213113868	418.144718352965	377.916713969746	352.453172793576	344.834507909102	320.93749797183	278.824288669526	237.34377790837	202.004578015642	171.519367576666	154.139296387	144.559774490324	126.023890355219	no	20
112	346.203	150.445656032526	245.527251733127	304.764488292562	364.490728412065	415.354338422221	444.946529334366	445.231296004969	415.096392706153	379.773291487551	349.877261050583	343.254241974075	322.232480502974	278.568522039998	239.21604202471	202.144778110911	172.110770075922	154.351323505899	143.73677955781	125.899611056915	no	20
113	350.267	149.567182735706	246.654824172433	305.856296180282	365.369450514321	416.283706394535	445.987865595326	444.824648007912	414.546590690143	378.828776014467	350.556194441321	343.237386835578	320.846323058314	278.073755192105	236.755221127335	200.991382712821	170.961333821223	153.858579870242	143.690746016388	125.827658471651	no	20
114	360.266	148.503762571432	252.05262413406	311.116406311156	370.557964198954	422.653955137402	449.296183760645	446.20153556782	416.048866992664	377.345911665014	352.664773689386	343.554642604539	322.87853471702	279.16381218673	236.935660234276	201.839889935612	171.792830228358	154.763867938569	144.588135149151	126.784173202784	no	20
115	370.268	149.195267257838	255.428460361624	314.545149345246	372.386240024343	424.969949888791	450.712788399981	446.16428154064	416.778359634139	378.966112145957	352.196763365386	343.966215283485	323.684893767314	278.32490733728	236.503108629491	200.114743746996	169.434744774203	153.721908326852	144.392740787329	125.981020688977	no	20
116	380.269	148.998188975724	259.565628250631	318.350742066198	377.522981909757	428.793235334854	454.255170359769	446.220513923031	415.251473172568	374.799338074258	352.362787068213	344.093110930175	322.192291325424	278.471352993726	236.707013955268	200.137068071062	169.051388036854	152.622894747989	142.615996072176	126.339213126805	no	20
117	390.27	147.59778011705	264.633267433911	323.645941467311	380.328330790928	432.226790630715	454.683952356313	445.811337553896	411.583709776652	372.09148308778	348.451397316459	342.992387312841	321.289592968264	274.839186404688	234.980377292798	197.544329754775	168.900731856344	151.056638918692	143.960212323492	126.118571136829	no	20
118	400.271	148.213224947145	268.72846919625	328.703554867382	384.581118981981	436.264422376954	457.873500284667	444.83177785956	411.93176481143	371.837821659184	347.818530743243	341.586786962168	321.259492995128	276.145667837879	234.565070514907	196.704513506033	167.978507508237	152.75810309795	143.723865595861	125.935906277504	no	20
119	410.273	147.989001131475	271.879518712316	331.763012063098	389.378567988492	438.119402078715	458.545411946691	442.703857198967	407.455609806267	368.652300979351	344.460182906487	339.439775785772	320.575478569712	275.743705833134	233.336204366866	195.392521086435	166.469732202536	151.326924343002	143.419069223572	126.295359496759	no	20
120	420.274	149.608078096719	274.562165569756	333.808259214472	390.961294410947	439.884720682095	457.972845324476	443.851067384777	406.736972569676	366.519250187629	345.817862481846	340.660499905433	321.378415948622	273.376579170241	232.90670646788	195.039068880222	165.443114275166	151.288420050942	143.007669539907	126.797285349374	no	20
121	430.275	148.251891852149	276.850452651583	332.822546684891	390.509302793304	439.217789420169	453.505998899265	438.653179727925	400.376182630354	362.752748108057	340.702650935604	337.017955824249	318.092594191826	273.231566127461	229.985494034293	193.183317566989	164.919461358554	150.624243911517	142.097418871153	126.852771737463	no	20
122	440.276	148.159779868288	281.176064551065	340.612667284763	395.099783346952	444.331037612784	460.141773086695	440.596000779062	405.277074987131	364.479536337778	343.361317707297	339.288334922847	319.576540279292	273.661217550407	231.140079307639	193.146732473871	164.64746429807	149.259719644996	142.558726297065	125.828910657404	no	20
123	450.278	147.218125863741	285.999193596045	343.381470407565	401.222238271327	445.084791839176	460.33604583986	439.964216240064	400.916538069956	362.938027784801	341.097941239436	336.898351227829	319.240267929334	271.63166276584	231.283582070126	191.544858948596	163.469077965531	149.334080404244	143.134649898087	127.341549286003	no	20
124	460.279	148.824347794596	288.450608639987	345.722942896008	401.202235778812	448.006590639125	461.498467747713	439.251336505583	400.493816000669	359.348755800183	340.586878506055	336.848005201363	318.601504849324	270.883482152757	230.128918363713	191.057244461907	163.565483381649	148.453925406292	141.99766685785	126.966473582949	no	20
125	470.28	147.420129068736	293.529580705566	350.966493362615	407.724070735929	451.554641911966	461.745870925853	438.965041552554	398.838046675808	358.138650606189	338.288570477054	335.53052165884	316.704271449779	270.445084971555	228.522702743658	189.296274338204	162.510749571025	149.146456137389	143.208762917399	126.568477596705	no	20
126	480.281	146.879363691276	296.053236507014	352.284301767412	408.134374105586	453.57137396723	462.980498637646	434.561873059729	394.793969878712	354.059181101835	333.337896849584	332.198976149962	314.803025032985	268.875533504	226.75898106835	187.732392052332	161.545486677259	147.927071507214	141.789719745015	126.831385709412	no	20
127	490.282	148.214768423599	298.172655694599	353.954071260953	409.66167087124	455.891112061414	461.190347992278	431.227158929812	388.75578442455	349.874465664025	331.411325780191	327.938145850087	313.572287284626	266.948739018685	225.095912375326	187.738558241632	161.581389598351	147.333714900198	142.083655774701	126.454240937052	no	20
128	500.284	147.34564487819	300.954625755199	358.217343927352	414.867181606286	458.385817575125	463.241835751186	430.645125196656	387.906710645578	348.975166376071	329.247619589343	329.788925983119	312.773391795524	265.160614182868	225.240845965938	186.295882397564	161.27334912492	147.543533259304	142.212182534232	126.861027972606	no	20
129	510.285	147.119675951519	305.781120229387	359.025299854075	418.586549873607	461.090868013123	463.176073625039	431.584698412872	386.66999057007	346.475193330481	328.817468670555	328.608450045021	312.749125331318	266.224408978363	224.726153216146	184.724522638367	158.996269844168	147.751016858088	142.844137576337	126.092391083715	no	20
130	520.286	147.119673745931	307.095364084172	362.980122815325	419.594071745693	459.578190891556	461.945246052794	426.718365409698	384.738604111848	344.54703979907	328.857186906631	327.155853547389	309.962671252917	264.819202440451	223.333635093411	184.335540923988	158.176641623687	147.315528605366	141.798999157448	127.73004851294	no	20
131	530.287	146.860870657264	308.936936229261	363.03047965227	422.196937557507	460.515185800408	457.033874639695	424.295543144896	380.125188527217	339.730260850002	325.749338684854	324.724618224714	308.170973018009	262.397033106142	220.962927901096	182.56848167363	158.481841471476	146.23988088206	141.825957651716	126.488434704204	no	20
132	540.289	147.947124182995	315.056996628678	369.39487353149	426.476422630322	466.014469027224	459.735723820022	424.094059381607	376.75816468042	339.91669140149	323.587380244791	322.303304299945	306.394894484305	260.022351537616	219.792081958507	181.100981449511	157.461782784774	145.947693204668	141.565070226144	126.927210582686	no	20
133	550.29	148.047193321092	303.177218983935	358.477612806717	415.376252240125	452.004042782597	443.428605538856	400.474219734789	361.055060239392	330.785473361522	312.892015618272	307.356717416497	291.187425824688	248.906907991435	214.004752500054	179.382523650429	159.328865577431	147.041882511658	142.0073523232	127.427873114706	no	20
134	560.291	147.652597186987	305.279525143139	361.328486415011	417.190516157344	452.881805172333	443.019993833705	398.304162547342	359.189027168125	328.895428870017	314.44374555335	309.276671189492	288.856623774162	248.697631792094	214.014629057412	179.795372829576	158.559210573019	147.689979876589	141.473548904563	126.921220376688	no	20
135	570.293	148.389305702943	308.536380664257	361.531673894309	419.165921903439	455.111722495246	443.124378023911	398.687727964725	359.967676672359	327.071950820884	311.110341711131	306.991751649865	288.188700219025	248.240055110879	212.587261848993	178.052019346344	157.803290176438	145.679613845817	141.31316745335	126.670988114351	no	20
136	580.295	147.176060002547	312.065634290437	367.325297052936	423.547765430153	458.036899259421	443.154320731383	397.152792311318	355.431570879936	325.125305473285	312.389677662761	306.609252861844	286.884259296599	247.50446310591	210.16935766157	177.624488943543	157.029586518685	147.358654330986	141.062881388003	127.170766355021	no	20
137	590.296	147.290562886953	314.896072262191	369.612852852514	427.047971457494	458.122754182004	441.91426329261	392.158664196613	352.170316899554	320.437205768208	307.370135186133	304.824576899141	285.991368916136	244.804907352467	209.518617283177	176.035329771354	156.337237030393	146.376999721683	141.759852552195	126.856572427354	no	20
138	600.297	147.91189325941	317.266693472352	373.430177589377	429.622788667339	458.971198071197	440.436139203895	387.973424183921	349.438363637363	317.67928559951	304.74151501047	300.161851092851	283.952562464455	244.470411093762	208.708123674097	175.033805820106	155.928440305118	145.069403770487	141.157787698446	126.623022199558	no	20
139	610.298	149.290941705595	321.903205137628	376.566769175455	434.203726422292	461.434603898607	440.071145131897	387.145424449798	347.738273391966	315.730784642403	304.704769359364	300.6899423843	284.403045104637	243.876089023749	208.38175284653	173.817430156552	154.639170516909	145.187405299682	141.529119419776	125.901199251181	no	20
140	620.3	147.791188158211	323.316387120796	379.800383022825	437.315347986538	462.851637485159	438.89334805942	383.191485304645	343.091451061137	312.077103965199	301.577288109881	298.81399836522	281.471980683577	242.274370520662	206.110687530582	172.512167046563	154.898758841786	144.302481050352	141.45370497748	126.190815115797	no	20
141	630.301	147.387610224866	325.164603506734	380.866144270618	440.049078236647	461.629180573796	437.206766010862	378.587647547489	338.419741675741	308.931388726619	298.513236657072	295.984232989158	278.344717873189	239.528776526541	204.751967082051	171.222908311721	153.545636594672	143.614282245963	141.202567394894	127.255589529689	no	20
142	640.302	148.041175492349	327.601747402626	383.121061598694	441.345495236921	461.004540269693	433.910644703392	376.014023904778	335.312657267258	306.010347259858	295.002636437394	294.033304986132	277.57907636555	239.388442405607	203.050250923852	171.01136990839	152.618288313773	144.15617279497	141.219668571372	126.512013282028	no	20
143	650.303	147.384673956748	332.149616921625	385.401334321332	444.355782412655	460.776055742109	433.777554083535	373.602749074845	333.54629431956	304.186970822495	295.037857862369	292.710113295855	275.740039666649	238.256539282317	203.254329211652	171.029457569319	152.912842877961	144.263315831365	141.527681086857	125.962153055472	no	20
144	660.305	146.957933125485	334.022955940633	389.068354933039	446.117358675092	460.69294485465	429.37062341427	367.580412674633	327.788836911312	301.829599934451	292.943934334567	288.93424800658	273.267991575341	235.200744279033	200.38110700427	169.126850707618	152.776857795982	144.040342822008	141.784935342703	126.83163643946	no	20
145	670.307	147.250718790497	335.516004477663	391.012832071587	446.371307423768	461.851660410981	429.059253110774	365.771847518385	326.933337390942	297.678398508113	290.917056283914	287.332546362456	271.474824430188	233.612789567506	199.984035882114	168.631006880108	151.482626581045	144.273875000493	141.669487107957	126.132628953018	no	20
146	680.308	147.937642556524	338.939623680933	393.323196419327	451.598932373803	462.219702608239	425.948964648889	360.881311113767	322.561989637495	295.075717145398	288.681624852049	284.930116455966	271.039016933252	233.737969565366	198.534112324652	167.736724993268	150.346254952037	143.308123766731	141.298826783304	126.80396382366	no	20
147	690.309	147.935857539348	339.450489724709	394.967629544858	453.607836394419	462.841311315415	425.239610200891	358.56953359063	320.883044099238	291.853192738365	285.804251278482	283.588112393358	269.987923661175	231.52303541398	196.873187742303	166.357052501846	150.058665587943	143.113794246706	141.823996899041	125.990820647883	no	20
148	700.311	148.148496312547	341.63667307872	397.550789544457	455.449108062903	461.808723438522	422.161717691745	353.710361675798	315.605211464751	289.327299223425	283.756665708515	281.098557062501	264.955791620394	229.90684297534	195.783557385188	166.610001909206	150.386212058365	143.016658713826	140.924575425523	126.887507016554	no	20
149	710.312	147.776864320289	346.18509663097	401.220128104637	456.643866065245	458.266838595083	417.436342716253	348.127584614254	310.366761540967	283.41227704249	278.19429926311	276.267601330478	262.485947815486	228.158548165453	193.804146551294	163.982287287461	149.261904361944	143.480149375866	141.520123887091	127.556101204378	no	20
150	720.313	147.565421445104	347.509386626744	405.354220992921	459.700598334088	461.243479328149	418.515702305756	347.128382063516	309.316880147743	281.614285814128	277.710761393152	276.829572221193	263.088588256013	227.211192511201	192.355014304308	162.732010155862	149.030542208688	143.084256989577	141.268845109269	126.831412301748	no	20
151	730.314	148.074420593114	350.544233009031	404.941459695415	460.434353015296	457.579600192553	415.377749073328	343.481121996256	304.694199014777	279.262161813587	275.378066544493	273.238598146171	261.152276387008	224.350638150829	190.298053504236	162.602477572876	148.923861544149	142.891698027531	140.543006346024	127.042740868205	no	20
152	740.315	147.300430880161	350.706767274291	406.727240517556	460.707272455445	455.62071408866	405.10644661011	332.520717406341	296.029135420462	272.006790840515	266.986615599921	266.13620920019	254.787864274507	222.113230874887	189.062604911339	161.686083794303	147.824031860496	142.238765244336	141.600474507512	127.158202136983	no	20
153	750.317	147.917352916349	352.905693206963	410.15784769319	460.965719001789	454.20430843533	403.880797065544	329.45106853705	293.724090383451	268.709638135239	266.344238839112	265.872114788812	252.429805018348	220.595389901392	188.542182961568	160.355908718193	147.12240876938	142.53387162315	139.854216521158	126.496782352715	no	20
154	760.318	147.936352182038	354.454990691425	412.567040141878	462.503111153223	453.037420833448	402.080092392763	329.783614882465	290.539225241035	268.10815986862	263.824099246914	263.572055707005	253.642930325031	220.524501093574	187.535286576057	160.23637006679	147.196811994842	142.253304511416	140.064721019885	125.549011312591	no	20
155	770.319	147.926786503838	357.939371001548	415.384954901045	465.862780027262	453.75052535636	399.094190322964	325.318274778233	286.696663486583	263.075298852681	261.845163233739	261.480563889741	249.96792956456	216.9115097032	185.306986025427	159.534119456362	146.977586911651	142.568068127578	140.526902480875	126.382388849244	no	20
156	780.32	148.748733166248	349.672196484189	409.201302146315	455.341184032526	441.499961627011	392.899396925986	325.800764730621	291.014989636668	271.679335340159	267.432612856277	263.84561349568	247.980920772856	216.221407530811	185.554548543305	160.95826654326	147.777232434314	143.534483082861	141.34487072262	127.058164857494	no	20
157	790.322	147.869200285474	352.287284199578	409.360513178479	459.286126830382	444.18690648923	391.814061548498	323.394156340572	288.132148480947	269.970938209176	264.426651979904	262.971331649066	248.256753954732	216.865349128574	185.750292869553	162.11139188483	148.634201584599	143.084315739429	139.725532734767	126.627953359491	no	20
158	800.323	148.086528885087	351.281259416656	410.057827329854	454.792425368617	438.877306046045	383.10094119046	315.823179210097	282.238505835108	265.349869919869	260.274047917848	256.920271402547	243.328435884789	213.373983117555	183.548441606413	159.678155481833	146.516807178394	142.082647392759	141.349245818314	126.807194308162	no	20
159	810.324	149.004150581995	354.870915109489	411.446123684425	455.80139732128	438.107294239946	384.346103203734	314.667630484104	281.508020419592	263.165236483131	260.344287864255	257.449000065197	241.977424452941	213.119057954755	182.806029938143	159.767391897039	147.448128211634	142.219323772149	140.169558277264	126.874571734308	no	20
160	820.325	148.792877113247	355.39815680534	415.234065674935	459.005758173226	434.566613617514	375.377981048865	308.901097839618	275.672918284867	258.795594159639	254.249896556748	255.157838005161	239.821979305295	210.719331988151	181.328633342995	158.482240433787	147.43511614807	142.195982375684	141.721009890943	126.793687059843	no	20
161	830.326	147.593465599855	357.610635188587	417.042125661347	457.651392099788	433.074551126687	373.781089150096	304.843562948947	273.698832487643	255.751964821821	252.219768000176	251.73994493549	238.235112367359	209.812186136358	179.601260326409	155.850727988067	146.323540387818	143.098267040466	140.583572086771	126.696134714859	no	20
162	836.176	148.850970858409	358.08799495891	420.217951020262	461.614501508884	434.747652964219	375.009425656234	306.478152166909	273.235279187229	256.992496286644	253.929688301242	254.22606658375	239.089616842389	210.209595546395	178.922963146693	156.855424821681	146.590088650548	142.104806043172	140.974489591944	126.431779313982	no	20
163	837.176	148.987647279365	360.498445633745	421.033598150977	457.109478966431	433.681985940211	375.597014602345	305.163663954761	274.421872057388	257.210186373048	253.676800957147	252.280734475326	238.549581248797	210.382700390559	179.504514851213	157.909096679364	147.142650001432	142.220559729836	140.180739063483	126.678800975455	no	20
164	838.177	148.666022073461	357.71558532854	418.272275565353	458.340882256081	435.168203265254	376.930756739009	306.168338830493	273.215894800924	256.545600813599	254.927232965988	252.299432987634	239.894351560031	209.982910388257	180.245250942508	157.583314295912	146.131336101295	141.633207924037	140.251686331261	126.33217955231	no	20
165	839.178	150.197208355331	358.250701740071	419.529308983949	456.240385635926	431.460844621725	375.628508168004	305.213692074364	273.710412971022	257.728382998057	253.122970105238	252.662779524546	236.982667358503	208.209922012103	179.141042012775	158.951176285135	146.111422544309	143.047908865972	139.565209458564	126.569691624243	no	20
166	840.179	148.059582226935	357.34743465459	417.55808778143	455.04729132022	429.116217824004	370.235793499885	301.59513235136	271.419417427154	255.787791468812	251.554371329777	250.244548320842	235.800116857872	207.500420210185	177.219268026135	155.951899317022	145.303337164295	142.236741797515	141.116770184724	126.831505896906	no	20
167	841.18	147.540019329504	358.320743413606	417.713243396756	457.357648372552	431.539288466152	370.620694772699	302.590227666598	272.329820767018	257.078328737595	252.830651297162	251.616938561434	237.38160967123	207.363578642396	178.855263771847	156.679323611584	145.324576325213	142.752111145994	140.944752440448	127.206428271203	no	20
168	842.181	149.388613652197	359.706159156908	418.147847322559	456.318985689664	429.692890036609	372.361714855401	303.727782374749	272.167316767029	256.576004109166	253.660422681508	251.423301956992	237.712497285406	209.975185645082	179.584011015339	156.838653921257	145.899223265847	143.546778722451	140.76264058958	126.241382733403	no	20
169	843.182	148.129751804218	357.061761467789	417.202681813398	454.088032884711	429.800855274079	371.485356539094	303.933808212598	272.642714107669	255.009423343411	251.509087583319	251.238678987371	237.668896576569	208.17474658078	178.863248268912	156.436431921392	145.773847358964	141.842771809279	140.33148343082	125.813327484831	no	20
170	844.183	148.331379625273	357.22551239264	417.385217804211	455.85081864177	428.38741154701	370.006111712732	301.714128360027	270.792772655339	254.787756600453	251.143053427822	250.683416730814	236.040377594835	206.930018654577	177.79453112536	157.590220020063	146.405705771051	142.95965519277	141.180387159272	125.967650014907	no	20
171	845.184	148.155474975639	357.865831001554	416.837375499469	452.896419233598	429.337437400979	372.587453094436	301.012963099378	270.326571742708	252.901412163449	250.374419379782	249.00687258096	236.344004368481	208.735358012339	178.506647066159	157.075042909334	146.068171728653	142.129644881038	141.721992536305	126.866631620264	no	20
172	846.185	149.046046372736	357.40319820652	419.2420587386	454.151030211369	427.834708457195	368.328161199309	300.733145721275	270.45967310847	253.057786682567	250.0738388829	249.544785430404	235.930558124432	206.77133431737	177.814919163276	156.555140031269	146.692364909274	142.30078136783	140.391122030614	127.116279066524	no	20
173	847.186	148.180210456285	356.653554781752	417.252718363808	455.692584608019	430.950334255879	370.943794900534	301.877922722237	270.628134652954	254.043792149751	251.591884551319	248.62979228157	235.754833964434	206.862117416709	178.115615931143	156.876194083956	145.092706646305	141.216788601596	139.864740904564	126.380944493659	no	20
174	848.187	148.930047476714	358.062996916795	417.648756841296	453.442984987677	427.284893131949	366.345387391074	298.475463570561	268.761489336692	251.897226314723	248.407078698564	248.99993004263	235.202947853849	205.417906645238	176.745200353675	155.731796832379	146.107706274676	142.866389671627	140.000417501003	126.465499998187	no	20
175	849.188	148.752006200766	358.732791426887	418.613953533547	454.938910456141	429.67342133435	367.779871753104	298.426551601223	268.186039189244	252.23457077665	249.38598873477	248.182895278397	234.822361726439	205.717787551586	176.37938250972	156.439235673143	146.721399320361	142.03840675196	141.045070728806	126.453450302361	no	20
176	850.189	148.804808360084	358.431058721608	417.496643721036	455.304017459472	428.103197571141	367.526606159383	300.14316083481	268.764527365297	253.645915413562	249.282679453779	247.110852348905	235.981765153907	207.185085656283	176.496017031354	157.351812111662	146.295220822759	141.319628611798	141.093921202916	126.253368322039	no	20
177	851.19	149.623594388266	356.741671841072	418.265272573228	452.941661810153	427.414860987436	366.993150011762	297.366209385791	265.907308864112	249.818793214267	247.590486778	247.315827269268	233.043950082537	205.451428541126	176.727879925953	155.737184455368	146.620620603763	142.198004751502	140.349459051871	126.97260000906	no	20
178	852.191	148.545018749054	357.490460076405	416.956289400221	453.333062377212	428.732090493682	369.368230861889	299.637819227691	268.293136102058	252.529328238291	249.417043838023	248.145875775363	233.237819758924	205.820566629328	177.462344380293	156.585195762446	145.798792600399	141.904217390093	140.980207674241	126.538856214029	no	20
179	853.192	148.3766196581	359.815292197468	418.109187932175	452.859950088108	427.072743664988	365.485903816871	297.65110968228	266.096441798333	251.204000608369	248.098518839016	246.49170440842	232.804409747961	205.265564539022	177.417009418956	156.072699220547	146.412456896926	142.636174567993	140.675882515014	126.596937330124	no	20
180	854.193	148.542056664808	359.124154163677	419.856182671188	454.390185796253	425.938696200995	367.765659077774	298.007485734541	266.682331374936	249.876559662883	248.083229811325	246.274774449573	233.356698156209	205.498589902292	176.347736630195	156.091644342666	145.459201596086	140.644115434745	140.542490845671	126.623946727403	no	20
181	855.194	149.21660138265	357.8767104625	419.698957733362	453.407276092393	427.704799410672	365.480955231003	298.444918268315	266.353617641582	250.954892527903	247.313775766426	246.268630057663	232.462977832577	205.163651679051	176.800537452317	155.62699758102	145.462281463721	142.225457247776	140.898956485827	127.06756061723	no	20
182	856.195	148.782361402451	356.025374381857	418.667684522144	453.452943660704	425.212576074544	365.301697040693	297.931877806648	265.285980466189	249.348984704442	246.07778725834	246.253967062767	233.14457370108	205.603622234194	176.3237900473	155.26953183025	145.580025181318	141.353596995155	139.791093178219	125.758583351088	no	20
183	857.196	148.605239151062	358.877604929506	418.768718065354	452.62516374569	427.459835983401	366.766487795582	297.493180008059	266.392587238081	249.806333272449	246.914133712721	247.566653686307	234.633224594765	206.599083600584	175.731848662289	156.353851820844	145.037087695404	142.303697010645	140.264755072395	126.472114838976	no	20
184	858.197	149.418565967478	357.853960363311	418.835379283033	454.213370286394	426.482729793795	365.532756143984	297.010688011355	265.282741563162	250.440634460511	246.819477309383	247.121683815942	233.734915114312	205.30769748864	176.695175007272	155.463757318391	145.259094370654	142.064795339408	140.614007675393	126.696040618915	no	20
185	859.198	149.131440884525	359.859199202637	420.244125306741	453.446061762775	425.250789913295	366.67042451985	296.840480157577	266.318844608649	250.895527931414	247.180685951876	246.283866184638	234.267812128627	205.019304683504	176.253693291667	156.536630117317	144.675012006138	141.403475738238	140.263242906461	126.946401851002	no	20
186	860.199	147.633516689854	358.858826372369	419.239330270131	452.993262508884	425.968442728976	365.417928954864	295.76764800053	263.959178788373	248.38854712624	246.231348256975	243.544329429654	231.604396097434	203.928054055056	174.183422811204	155.757557726089	145.862796622436	141.951793875115	141.075606690093	126.498546764487	no	20
187	861.2	148.575951989931	358.809488081087	418.933669984081	453.590906583794	424.833025048657	364.073060968318	294.858434362946	263.823787145093	249.874146969899	246.143544623825	245.266804204967	231.455010407013	204.32075336597	175.432798345591	155.88056686431	145.09334880273	142.131137156949	140.469630897045	126.399673455245	no	20
188	862.201	149.123042715539	359.34375697497	419.122606082416	452.131783031876	427.267173165267	365.414830459174	297.938977253847	265.324574939262	249.947331290101	248.567018689068	246.458295558382	233.079391756023	205.002131487297	177.108738316241	155.940404892129	145.63150244242	142.460065785204	141.15671976036	126.623471375987	no	20
189	863.202	148.718431969963	360.191563452916	418.329039870331	451.568148491215	425.093410634525	364.143021301993	295.936575187388	263.601208458843	248.326981654534	246.308949729678	245.679417829011	232.931332555868	204.127861666242	175.108750069621	153.899939085805	145.426874687232	141.260849090508	139.971327059043	126.012228656045	no	20
190	864.203	148.426683567689	361.200883134823	421.338659649607	452.207988317223	423.816784454975	363.520590041513	295.226536136174	262.921323344541	249.857517616053	245.461512225859	244.505428447854	232.303901180983	205.597923735425	175.136525496393	155.402712287901	145.117346792428	142.431411964729	140.398720268751	126.845138075728	no	20
191	865.204	149.665990177351	360.775332063983	419.996564195079	451.308817919648	424.993281208364	363.746695986859	295.980058059822	263.557466664432	249.546966928326	246.57594948022	245.374963518429	231.22155680391	204.320806952337	175.697563459649	155.350851674081	145.720344981537	142.176825052826	141.092748419256	126.659426145256	no	20
192	866.205	149.310314956362	359.916475399379	421.688519099844	451.533273530345	424.604309891942	364.271376059229	293.001663017311	263.501530487458	248.060146030182	245.109748789844	244.357829787464	230.890655216116	204.268180133291	175.385089835618	155.401612670895	145.597190373452	141.756704364796	140.191710260643	127.383229358987	no	20
193	867.206	148.331371858475	360.42198821168	419.91749054498	452.891297193074	424.895985634586	363.930490759282	293.809840542452	262.367226185788	247.42090563734	245.642336711735	244.461059926293	231.404171885296	204.55130725628	174.728968855101	155.443952941533	146.666020140858	143.075519056615	141.085600865396	127.117361626538	no	20
194	868.207	147.765729529908	359.647554948138	421.60571046196	451.315037661563	424.075487973124	363.032303375085	294.256395973561	261.995636850318	248.195732900568	246.273950829314	244.13274382062	231.038112438338	204.317831879732	175.840694812592	155.44117389177	144.914183647837	142.181550372786	141.042574911557	126.962265378829	no	20
195	869.208	149.445638947663	361.276895565482	418.672718650912	449.273195463895	421.721806273052	363.336686836645	292.983308974868	262.803349895349	247.614588342786	245.576987782654	243.768954216449	232.055006669172	204.829798991846	175.749977163254	154.529649354285	144.340045885989	141.783016568659	140.506708057508	126.445946247849	no	20
196	870.209	148.692488368318	358.861812677019	423.157991939735	450.823344303555	422.774682612588	361.412916885725	291.07763021099	260.942315562127	248.30449768788	244.372319296701	242.746103207097	229.749838804056	202.461924098128	173.454169712083	153.460525662585	144.650131307489	142.031162260082	140.985391302751	126.043725311058	no	20
197	871.21	148.445491687361	361.027827627464	421.743462330778	448.048086527878	421.942525371229	362.307994050735	293.054903910406	261.251543787021	246.05154535803	243.596420441378	244.011062692457	230.895451076382	203.80275522373	174.837594871176	154.837495538764	145.107141878671	140.98777441453	141.241188138938	127.151771257432	no	20
198	872.211	149.043576746439	361.212402285524	421.359759547963	450.332579838005	421.861429442472	361.786665144654	291.080752175839	261.288756568836	247.674051621159	244.413371953791	244.809301444096	231.457559184135	203.050237238676	173.939643865917	155.16977282078	145.978524925778	142.059786869589	140.027745126979	126.794649578298	no	20
199	873.212	148.830440592062	360.410431335465	419.891242040447	450.169552227384	421.74368155102	360.882897971493	291.183383942331	260.525154380029	246.450111234901	243.709983997942	242.936051712246	229.637823045021	203.071769090996	173.907971723614	154.16613492298	145.077473763072	142.299605019695	140.382935057251	126.080709026062	no	20
200	874.213	149.059447710594	360.493187453866	421.842496457895	451.24783307579	421.358725063673	360.111335782057	291.636762387495	259.8694354212	246.284048965344	242.259495728166	242.94678871176	229.520067231765	201.9368440816	172.522872754319	154.808637607556	145.009668558567	141.719504100647	141.063415860471	126.76862659307	no	20
201	875.214	148.406601382295	362.267423718021	420.98029727727	447.705066848752	420.993138009897	358.069105177195	288.232176801781	259.477661238186	244.214109255126	242.538644225569	241.751475855332	228.872531985774	201.952213622433	173.249852241769	153.808864520916	144.578794296204	141.09496449106	140.4088575079	127.495655738699	no	20
202	876.215	147.917619959734	359.992293760037	421.939981779639	450.748466989617	420.94755003218	358.461908341206	289.088138756181	259.431262448994	244.712524888356	243.438920434958	244.280317293462	228.594863294928	202.636157740696	173.763062842137	153.669771151313	144.944697541615	141.05524921942	140.740584775626	126.355131403044	no	20
203	877.216	148.799961505449	360.524239125375	421.098601682076	448.299614605171	419.633347874794	356.598186102597	289.137453638384	257.477327602163	243.887626368051	240.323990106368	241.211278046786	228.807193154147	201.58261557955	172.856386225545	153.363600991827	145.158966103837	141.711309413855	141.435296196831	126.645450944197	no	20
204	878.217	149.225434886375	360.513309970247	421.738950113909	449.946781471434	419.499856263345	358.366353951162	287.471392990833	258.415887843513	245.25763302574	241.799735732681	241.201410144496	229.026857728945	201.73539418686	173.858275560035	153.771465937016	144.432330082672	141.902365504137	140.479638193627	126.925079417182	no	20
205	879.218	148.685060704559	361.176968728112	421.731183706129	446.622099852261	418.388438937586	355.769128952265	286.795637899956	255.643119063407	242.479428819327	240.457264309462	240.848260270557	228.660971203407	200.934792689496	172.84888355631	154.591644152981	144.64187027625	140.36987607036	140.277770172196	126.712574470971	no	20
206	880.219	148.947034002406	362.022046457609	422.410107416038	448.343978308849	419.254750110021	357.931630898428	290.153388794162	259.179685117175	243.944750821254	242.044686168647	241.643061522054	229.265437104668	200.844879908935	172.113441946343	153.607827228888	144.80274473222	142.132823578243	140.299362931974	127.701228416209	no	20
207	881.22	149.243602835756	360.16905077888	420.896888456039	447.6433182252	417.634644088085	352.68786673032	285.92825001017	254.657884794825	242.581141923733	239.190492042519	239.26322401066	226.912646750167	200.514341256528	173.345981855357	154.044089134102	144.498517992906	142.091231828967	140.158156658684	126.177294241996	no	20
208	882.221	147.952651632742	361.185118370869	421.467006733578	446.564217939534	417.225365973176	354.346953704102	286.435122248708	255.600503222086	242.78806615028	239.050850244132	238.646343339073	225.91030244463	201.238167749969	173.193285056766	152.772539891679	145.724323596931	141.602811206293	139.97182348881	126.776417975713	no	20
209	883.222	148.603398197056	362.510984508733	421.639966364305	448.093444979365	416.902375291952	354.213997497608	285.538964415453	255.020684078578	242.660736424204	239.115329951352	239.079459321775	225.771522003047	200.460519700472	171.838191215397	152.704494279093	145.216691393208	141.549135788398	139.399522618838	127.087266670473	no	20
210	884.223	148.342309183649	361.996882739799	422.538104290483	446.655149099336	416.995554330598	353.284687330678	284.787700552995	255.119935851338	241.209320254015	239.85792979333	238.797984407319	226.694358276723	200.048437147831	172.961356478027	152.971883231362	143.910297390378	142.032135688843	140.593725778037	126.843460840772	no	20
211	885.224	149.205275443017	361.418381750055	420.973209295583	446.234048264468	414.842191784634	353.302915101181	285.158993324784	254.65599328678	240.226859506488	238.46360547357	237.788959376711	225.939301332011	200.114603102512	172.362551039604	153.750018916164	145.079733901353	141.974859271825	139.979590746717	127.607583583449	no	20
212	886.225	148.614271982107	362.617152912354	420.758394805186	445.760307866364	415.289448165738	351.529023183474	283.336182491639	253.323923683842	239.507784595391	239.33865840305	237.86939469184	225.442261076622	199.444771820823	171.334866466789	153.006753047463	144.462645929056	141.806400867394	139.815915442197	126.417468504199	no	20
213	887.226	148.79903849522	361.333337126694	421.065533367362	445.887250275244	415.975666617052	350.598577230246	281.994118940981	252.039981590727	239.176926445592	237.385759503402	236.78539078106	225.500265981429	198.821439445305	171.97938775221	153.812656457178	144.744152568764	141.070356836847	140.708916256849	126.218343319255	no	20
214	888.227	148.438813844338	362.500672351596	421.537561365287	446.175394091872	413.467639748804	347.876952452227	281.143661297329	251.973734688685	239.310735752502	237.064488192555	236.851253970114	224.10331490301	199.390647559964	170.548154807685	152.842744401173	143.666838677027	141.969191332007	141.024138213368	127.069018359745	no	20
215	889.228	148.791381337879	363.432895098249	422.293698981055	446.864681443916	416.162022338723	350.576798997739	283.80512761776	252.037594288955	239.235544690665	236.53721582406	237.028883569301	224.475904481557	199.183437635746	172.262915286665	153.83163312253	143.948916717558	142.578256412212	140.56724340757	126.69733305638	no	20
216	890.229	148.108737019514	364.020539707173	422.776098834046	445.705447421651	414.162351297116	350.198125995499	281.334043890229	250.334232272912	238.076074072321	236.742896069862	236.863327233783	225.628588913349	198.995080094408	170.02505345716	153.254266091963	144.806218834845	142.592633675802	140.367396662889	126.49738272647	no	20
217	891.23	148.362141328032	363.753238716136	423.096753989884	446.790827059769	413.575801712819	350.998682024047	280.397297216839	252.370144054213	238.810446786909	236.325303468638	235.301512028485	224.861507728445	198.371892388731	171.4583672075	152.274617312279	144.162636368804	141.828407829377	140.711040353958	127.529893823234	no	20
218	892.231	148.849461049814	362.253974559511	422.895973480745	444.674773429377	413.091235807658	348.033078806815	279.117147661083	250.915599306517	237.881196656623	236.08952653023	235.71444593481	225.350896259841	197.642582044829	171.121293101925	152.983971457337	144.512734271013	141.911860685115	140.581684710315	126.050564266276	no	20
219	893.232	148.679920254866	364.019559381637	424.594087482251	445.361551382892	413.922184910733	350.658101184392	280.571574612485	251.608724581203	239.29928245245	237.992676674138	237.890881394179	225.90962942987	198.987686232162	170.59620319914	152.874422901185	144.771125144468	141.251887585789	140.828379128719	126.525039050545	no	20
220	894.233	149.353774819315	365.089793442865	426.327078477408	450.640604548855	417.797169774278	354.609043073912	285.596136487483	255.617693619722	242.186981187489	241.502723433382	242.085796757494	228.374226503808	201.112382846616	173.511772631972	153.126421021172	144.727505472632	141.636357713473	140.122806551795	126.670405897195	no	20
221	895.234	147.771764428072	367.411652821322	428.742068626846	452.725664574098	422.331094806566	358.203698799354	288.731330332642	258.039841273585	246.928927044008	244.226980506031	243.634456728836	231.976617276758	204.153164903974	174.141880863525	154.093363081839	144.907577111063	142.532606448441	140.209547945549	126.992149393839	no	20
222	896.235	149.409949132499	370.84728523479	433.616042984193	456.762850963717	425.297549150347	361.753125784847	289.346704485137	259.465829263244	247.501757671304	246.393086715637	247.253899146122	234.269556738812	204.32214072524	173.836308531302	153.59662479001	143.698875249972	142.013230512563	140.460284689298	126.260694855807	no	20
223	897.236	148.784932017077	373.262251149899	435.463703766304	457.917451661528	425.29284929648	359.883060715349	288.688033421685	260.610452906336	246.382455274248	245.846075011668	244.9679079623	232.548328743424	204.790240904477	172.69645393964	154.099604503234	143.739972697141	142.862523882542	141.548361848305	126.591867850694	no	20
224	898.237	148.418020842322	371.051758986441	435.720037222321	457.508421540063	425.037553827269	357.96858645938	287.432143656537	258.868655042642	244.919795544048	242.437199604106	242.754920775698	231.145620839831	202.518519388297	172.226643373384	153.734753661843	144.406132273752	141.125256372204	141.433170783011	127.424302298592	no	20
225	899.238	149.380830877968	372.321860562813	434.103950883235	457.563804219065	424.77308830883	357.368765429629	286.920803585242	257.819363083028	244.265533432239	243.884085597327	242.359972319458	229.688563842362	201.614205939946	172.576693302719	153.395576534399	144.485870805479	141.545197946163	139.459910390684	126.175549755122	no	20
226	900.239	149.032906811792	373.903107070319	434.52274884802	454.441540996857	423.335194273771	357.402710949904	284.534708291785	255.913056706034	243.501577541554	242.565345120222	240.459487698954	229.775109226959	200.449543485382	171.494142509173	153.886974886525	145.483905392197	142.265983537072	140.740393318594	126.18890409732	no	20
227	901.24	150.258220002745	373.295763854439	433.933127078443	453.692548780442	420.522330803027	352.775755170912	284.986342092707	253.716875635625	241.09788273248	239.079390446226	240.454171694547	228.243533519544	199.89256313359	170.782287956627	153.231177498246	144.314128388382	141.195340889614	139.960947815472	126.327719291206	no	20
228	902.241	149.922706762254	372.033734965496	433.498678836067	453.594795301207	420.498761453908	351.766594462688	282.725545617295	253.464391667441	241.943698328669	239.63690568881	238.45956835654	226.179398505035	199.658794668467	171.297928640117	152.960368048131	144.34817576926	141.518420662122	140.042208289728	126.868398223372	no	20
229	903.242	149.672478700622	372.946595254641	436.306848009475	452.316585343027	423.536455520008	353.032059580401	282.28076211981	254.144656018515	241.139990171095	238.923499332007	238.629281862997	226.422320897404	198.562845842089	170.322694370469	152.42441139363	143.941641487611	142.055457105878	140.760255648575	126.700906417482	no	20
230	904.243	150.339366940657	372.347728498244	435.49540948438	454.344369522072	420.617510768934	354.283064954269	282.707696829009	254.085249824548	240.341003464553	238.154261504927	238.689612903668	224.883638604813	198.785591702693	170.9994234178	152.424766277071	144.906011446845	141.51084069562	140.827456895584	127.143584983723	no	20
231	905.244	150.397552163681	375.750968652133	436.939565517778	453.715032658423	420.98922857421	355.652847644667	284.348245041508	253.045289777461	240.688259502837	239.902868259501	240.08091518539	226.997122632501	198.154686625617	169.154846661778	152.028951860714	144.127080468819	141.42167185349	140.73111566792	126.702883914795	no	20
232	906.245	149.891682751527	374.187108006337	435.471083685299	451.92810884247	419.793324003345	352.79338224405	282.037883709355	253.19155939081	240.737003893215	237.938449025065	239.626379252877	225.571107867604	198.032936111827	170.628914386983	153.06297669857	144.588207931652	141.219923047868	141.006317119884	126.161318641705	no	20
233	907.246	150.497227974444	375.184063488725	437.18992515845	454.909048646796	422.865573312657	353.529820822869	283.6925041911	251.195898778244	240.685474158587	238.836859502704	238.30642553392	226.407395018927	200.600816574342	171.266292896193	152.191395810859	144.492955045201	141.672633243116	140.291698606649	126.656784980159	no	20
234	908.247	150.645875194351	377.713516485116	438.974623055815	457.747202825742	422.401189847948	354.047678745137	283.701312906019	253.690885978043	241.698977760165	240.548625458372	241.593574056491	227.431548120651	200.802666665449	171.263181746078	152.95983715205	145.091176980569	140.882729107514	140.429477184115	126.163829722325	no	20
235	909.248	150.220286465433	378.135321530522	441.646284665044	459.876094158524	423.316542659403	356.158747584881	284.638679028695	253.832918224623	240.42363306314	240.306853284827	240.029895116163	226.669365813687	199.459235609814	171.037921829615	153.583819069613	144.883379319074	140.787575971693	139.950027613471	127.18862637643	no	20
236	910.249	149.643847302625	379.042801867078	442.033186924957	460.323685573701	423.361535350801	354.259736601478	282.606102896675	252.614645154269	243.484139118361	239.786577162046	240.354491098766	227.806517019993	201.092011929651	171.343285411811	152.412524848764	143.86096869101	140.832631132153	141.581690000925	126.592280741848	no	20
237	911.25	150.599040432343	380.91952088529	445.534399169175	462.546808294495	426.131668143637	356.305313132748	284.754475222005	253.162581339631	241.129428707099	240.795028300007	241.763316283701	229.512616392279	202.021895566024	172.255877211672	152.780736574491	143.861812366943	141.586130603933	139.866148839526	126.6027073396	no	20
238	912.251	150.449895256606	385.680680416865	449.071996370241	465.597266049724	430.982459792249	358.924115558271	285.382724645601	254.104771815491	242.624864625601	242.523099326314	242.226214017486	229.385163364932	201.652168534248	171.521248163297	153.18723100259	144.196817539238	140.866747053358	140.236396564332	127.102938246747	no	20
239	913.252	151.350743271502	392.974868563729	459.742549476796	475.663749677801	436.265442092151	360.952333176043	286.998639610247	256.162864709873	244.622334983486	244.223280397924	243.598906840789	231.286519130549	202.210388843418	172.312763891487	153.879183453167	144.445712764533	141.41803859271	140.093810100198	126.508822229641	no	20
240	914.253	150.309225418447	398.156472209107	467.791905104004	484.002442588009	445.015785909679	370.169215422276	293.006279454441	259.741675200353	247.67498249874	245.606644554565	247.111355191079	231.76534830066	203.61513263845	173.093865414777	155.217955511547	145.081724570867	141.41118452492	139.956801823896	126.873012191583	no	20
241	915.254	150.917471435071	415.286536803612	486.046260952959	500.804808975269	457.144842029424	375.701922949708	294.42685501581	262.132251555019	247.70854050915	248.229629615841	247.643611517054	234.454233631742	206.868906779985	173.406584478145	154.275631710081	144.88090748073	140.95765201948	140.383689580002	126.116041829111	no	20
242	916.255	152.122122251188	444.697769142329	519.998451529008	534.392167538601	485.575781305697	392.482986692026	305.045034881619	268.15546424069	253.370618419256	250.860181017045	250.063297471999	236.843863614781	208.42723944339	174.696780084077	154.690446974334	145.363918069965	142.755460241684	140.483652997046	125.999724788159	no	20
243	917.256	152.36123471678	467.206857478962	549.244385258169	565.654069330391	511.232689965033	412.878930720241	315.924237656273	278.07056422065	261.412491067456	258.727086137568	257.647545998719	240.610570212486	209.223059648791	175.009922602787	153.954962155621	145.900666460664	142.655609903947	141.323615309764	126.221858596612	no	20
244	918.257	153.820028519624	475.661043911563	560.634108005754	580.066145846361	526.946295472023	423.111065855035	322.31861487819	282.595349181139	265.035283410886	261.006307745603	260.242205394844	245.678343278248	212.380440333733	177.562333643508	155.956202661977	145.085792681507	142.559872227184	141.258339494753	127.094577310989	no	20
245	919.258	153.377769455596	482.643608226315	568.622558473341	585.68499670158	530.97329960759	429.851942294653	327.748668311567	287.327145325307	269.461569853772	264.925110113413	265.357451092523	248.817695318488	213.644425979887	178.206278653242	156.63062472903	146.005521589586	142.523908842409	139.382763275375	126.889799023197	no	20
246	920.259	153.844962625831	481.395968815894	570.938095160491	586.359696771681	531.964706347458	429.305025453975	329.530268223768	286.593386981305	269.81117211687	268.185272471102	266.283282571759	249.388717628836	215.106014779017	178.582248893369	156.073107976305	145.447357699293	141.965711935961	141.277913992938	127.158951935425	no	20
247	921.26	153.887344843841	481.207330504217	566.186271568841	582.220222243547	531.121481043994	428.905815140693	328.168755122577	287.727135383488	269.692259582082	268.114562053968	265.462895215883	249.509966312191	214.253676649076	177.706470048467	156.056816981855	145.542599322633	142.625040504204	141.083051394653	127.152313228813	no	20
248	922.261	154.651048900742	475.549345657552	559.65420952356	575.627128414434	524.343703964555	424.733045684111	325.325883546056	284.931877614303	268.163007818037	265.283380211044	263.910344853048	247.917039987237	213.098924511094	177.0422602761	155.823769888608	145.757001554558	142.27741739555	141.428405049651	127.077431536978	no	20
249	923.262	153.71845053296	469.360996387362	551.817566058572	568.718504107092	516.265013842781	415.835491357076	320.094715586577	281.602810965063	264.887996513379	261.19346992247	260.741188027466	245.234870065326	212.545957359575	176.646705146109	154.701016095718	145.625542075928	142.624582501827	140.663003660774	126.694321425665	no	20
250	924.263	152.216251377241	462.78016057015	542.653142712777	557.611998755744	506.8965805108	408.901063131204	314.289397919971	277.564546957899	261.972654519137	257.840485105237	258.574296528223	243.763113980271	209.313699251381	174.720780130404	154.506382973327	145.175542684738	141.909641819612	140.767612679038	127.265292765822	no	20
251	925.264	152.274579226297	454.385842407552	532.714033341895	546.169769287682	497.804752702843	404.472453599124	311.329306788841	273.395293652904	258.373610089623	256.34894952452	256.404012526081	240.38131169219	207.372145157827	173.862344574541	153.966693116907	145.193263457837	141.428355094278	140.606297965663	127.325044936484	no	20
252	926.264	152.730747451607	446.149292409653	522.618096030765	537.067902390773	487.799769948344	393.546224875707	305.61660574227	269.29155866594	254.905769356491	252.24132155661	253.058938529002	238.309483302632	205.004001675424	173.175669209978	153.496940527058	144.435637506352	141.828420938333	140.560349403254	126.67981435776	no	20
253	927.265	152.225477766844	436.409977621363	511.229819858939	524.137886579444	477.95366017927	386.154788817216	301.182663044337	265.390200531433	251.037853599222	249.190428413737	248.859175661274	234.51347781922	204.710097161766	172.271986933139	153.775436451479	143.727161057938	140.821298276397	140.953263815761	126.810901989129	no	20
254	928.266	151.840379539611	427.837177880655	500.065637219984	511.128755679462	465.815734466144	379.611923735687	295.879785463966	263.163031992905	249.069789536118	247.324848510647	245.696478912231	233.383743061344	203.169619054175	171.641067965655	153.502594385404	144.177577539866	141.87732132089	139.885588159194	128.296980100767	no	20
255	929.267	152.111688056911	418.107200826724	488.912753975207	498.149644239886	455.723502728058	370.371551060789	291.093811944333	257.035250676294	244.810590710545	243.039661347705	243.516546687093	231.230372392716	203.106791346441	171.101322232298	154.144319516266	144.55660287778	142.553931968376	141.074718589841	126.331899991126	no	20
256	930.268	152.160025954047	408.854423792173	478.423748635732	488.194076855524	445.740964800522	366.810485734936	286.582766294694	254.405992773335	242.678883115886	240.043622627586	240.316267258129	228.400327064437	201.713267610014	171.252954681422	152.279350740334	144.478471452012	141.298639687602	140.054068292814	127.213343828334	no	20
257	931.269	151.511012062805	403.196305429017	467.047458662257	479.267888426387	436.264333210993	356.712053998929	281.10663957755	249.554857078152	239.805183238851	237.857236126563	238.236460118178	224.060779504568	198.117580659079	169.630178178356	151.775330078376	144.77995752665	141.41938284335	139.828876880875	126.960620596855	no	20
258	932.27	151.379867588727	394.694921088692	460.248107367786	468.416585319559	429.386553780435	353.289353385442	278.083793339928	249.314705917522	237.636866599339	234.203510794627	235.911310464484	223.44082400706	196.213373003617	167.7514600248	151.60766190577	144.392129045034	141.473731070596	140.354822514489	127.478744970003	no	20
259	933.271	150.940307492557	388.590742507063	453.289947788509	459.15498992541	421.282068730556	346.346779252214	275.1351564072	245.928627145074	233.874579730121	231.303743635591	231.932164928948	221.812596564235	195.128230281085	167.387050241268	150.696388924835	144.080116815758	141.288232885283	140.543405304663	126.325380995138	no	20
260	934.272	150.082939094747	386.224112027119	446.339384791029	457.630937897081	417.478854745197	345.036662414536	272.86021830609	244.52589193393	234.37595912155	233.178679250324	233.71191240797	221.398289765769	194.830252108128	167.53395346493	150.533467283419	144.035736163254	141.506230272639	139.800726880373	125.910359541919	no	20
261	935.273	151.333983268988	382.131566273093	441.93653341218	449.281706394359	410.736254500628	337.387681503046	268.787565858336	241.221456702575	230.640360165065	228.193423938866	230.369944530862	219.309948522418	193.616240670582	167.757022964392	151.306090661808	144.074434660608	141.683018430781	140.492228980463	126.009727167914	no	20
262	936.274	150.058999165011	378.974118506831	440.1456783047	446.777946863306	409.653616889765	338.541269462421	269.490365335064	240.564632721801	231.314945380329	229.981425490195	229.728996579517	218.04685001052	193.23942367514	167.146437470407	150.159562093313	143.285149437841	140.17307880048	141.15148414109	126.882943096637	no	20
263	937.275	150.455592743429	376.537094582589	437.58281533001	444.717153486805	407.629574966339	334.988132316977	266.961223146851	239.955215684031	228.946270680986	226.876520372479	228.558208439016	217.971371890404	193.675440204348	166.81882637938	150.615984909971	143.715664938092	141.859501383823	141.362850681914	127.022065403173	no	20
264	938.276	150.697860193805	375.37646471692	433.829512100864	441.763271856677	402.942953788469	332.207949186416	264.805364140569	239.926621435452	229.395784428612	226.604351497309	227.320091279044	216.19376920049	192.491111587178	165.042562803021	150.485366350506	142.586992590527	142.237230616532	141.052761311786	126.315523580182	no	20
265	939.277	149.890456477771	374.073911331675	431.431705384247	438.690955112473	401.777471455056	331.525416314038	264.13781680207	237.016102275766	228.024829403085	227.116996507536	226.066269886107	216.514042250579	191.136475018351	165.554578073574	149.409732926207	142.566181794364	141.416716408182	140.003627061271	126.077672026902	no	20
266	940.278	149.925937148975	372.520273137273	430.829716761023	436.106964738332	399.567054215774	329.175810700981	263.908880289169	236.90658015542	227.499440971207	225.575036945986	225.839153139458	213.997612427275	191.350090813232	164.775101819505	149.715970203495	144.038476904406	141.618785304519	140.072798480441	126.57969172412	no	20
267	941.279	149.194052473101	370.356785865232	428.936221101429	435.563014880262	396.668675172743	327.299015991273	262.929809833393	236.663391340802	225.811196092445	225.12901797262	226.053693358195	213.344555577496	191.363134186912	164.461681594696	149.375279318882	142.853901467017	140.54069044844	139.814799138291	126.638671485108	no	20
268	942.28	150.079039433031	370.48288321418	427.52268255939	433.155048505331	396.206047105334	326.857136379104	261.83856497353	235.224025438575	226.459586339071	223.793967695978	224.456211031379	213.9266262473	192.257762509685	165.107189805265	150.338303043812	142.696996575723	141.130898348808	140.586723018527	126.723964745611	no	20
269	943.281	150.790040709278	369.17609783596	426.925493825102	433.080296532188	396.40792506669	325.873082407088	260.902658828516	234.392663417321	225.750341940098	222.222744215226	224.849535012618	212.455072094848	189.745546190534	164.220857758254	149.321427861193	142.674057110087	141.809436433143	140.675854771882	125.919373475464	no	20
270	944.501	149.912256567631	369.210334698652	425.99970120017	430.290523659671	393.381250845439	323.298033635902	257.22062269995	232.504428809088	223.521206793322	223.874849122447	223.129726122563	213.179714859875	188.847409378397	164.520820098804	150.218160510762	143.214231371754	141.167876452297	141.065461539771	126.379222168072	no	20
271	946.5	149.894320134514	366.339517577471	425.223517002457	427.426675132028	390.25824696696	319.914497426899	256.017976359446	230.527174929291	221.372761298365	220.940885969008	221.430203259582	211.73523368742	188.621534157562	163.676993103984	149.230885376581	143.331014831747	142.063049111856	140.45203210075	127.094257393203	no	20
272	948.501	150.261395935568	366.708607867665	422.595029459245	424.903713671849	386.826636296894	317.796203821736	253.14990597246	228.88015312474	220.731735500991	219.526059874996	220.815991790858	210.516172500829	187.542191019783	164.878803377237	149.487623968287	142.251674146266	140.505639835941	139.879164528567	126.62844463787	no	20
273	950.502	149.30169602338	365.327068359654	420.266513824346	424.305394031842	385.097336120429	314.243350113026	251.945705967687	227.493538407286	218.442033297221	217.093597599323	219.533405054755	209.140471716447	186.717427177211	162.642429017999	149.067332478186	142.813120395554	141.539310086787	139.799303384354	126.442540091795	no	20
274	952.503	149.366297807944	365.466563609169	419.590401319939	424.561806705986	384.318328008038	315.717849575628	252.043697254419	228.081099134816	218.545629338684	218.162734518419	218.917315319754	209.634581148714	187.216254215365	163.40298343731	148.998426502768	142.454630475814	141.386256456662	140.334652713787	126.525321327399	no	20
275	954.504	149.827339680724	366.110507475848	422.408507725484	421.214394693129	384.251206130085	314.336655774279	252.02467068403	227.708251445097	217.767698845862	218.167274501569	218.509895001789	208.738357867025	187.636299064849	162.915510683446	148.303418267518	142.638600192391	141.49447997303	140.149487585367	126.921286213112	no	20
276	956.504	149.719909168331	364.843588655358	419.818090658393	420.151779921833	382.965317870383	312.732518659215	250.368634998485	225.636004726662	217.105003875859	217.254274577225	216.623083943949	208.100740031232	185.975947923511	162.354429228697	149.317193511891	143.880794515314	141.637402029332	139.76626958184	126.181987203574	no	20
277	958.225	150.263186703794	363.696415333104	416.944786088953	417.150815578034	379.89105090361	308.903795935464	247.606070828911	223.385175131602	214.810398294375	214.270189764103	215.811297370622	208.119083212044	185.879509193966	162.464375205016	149.389120527167	142.971889033287	141.75838951034	139.787346008162	126.339948204246	no	20
278	963.225	148.304866797715	363.598079367747	418.999848638975	417.139789985314	376.219768109033	304.719589088542	245.53778311381	222.636524883941	215.146744568313	213.457617391062	214.006425360898	206.589070152187	184.722389272504	162.082710333294	148.090674285974	143.208806224561	141.455466053234	140.345847052253	127.311710725904	no	20
279	964.516	148.44231918001	363.560543143271	417.191045272164	414.762951044482	375.05112812866	305.216673623063	244.205770236055	222.033889238767	214.609771185931	212.873541593104	215.504042952142	204.652356917486	184.852499054011	162.663799875147	148.513906547728	143.616260589709	140.383103734348	140.754124714062	125.980951309088	no	20
280	974.515	148.225802254572	362.692898862386	415.229847414267	412.271957183203	369.552542309662	298.632118775411	240.51371973453	217.751125260032	211.553588428212	209.440975770121	211.714132265546	203.856823478539	183.309086340354	160.93380418667	147.87546622257	143.301373026549	140.98418302954	140.879081700588	126.995556516839	no	20
